# Supplementary material for: Slender salamanders (genus Batrachoseps) reveal Southern California to be a center for the diversification, persistence, and introduction of salamander lineages
Source: PeerJ. 2020 Aug 14;8:e9599. doi: 10.7717/peerj.9599 (PMC7430267; doi:10.7717/peerj.9599)
Supplement: Supplemental Information 6 [file peerj-08-9599-s006.nex]

#NEXUS
[Data written by write.nexus.data.R, Sun Nov 24 19:53:00 2019]
BEGIN DATA;
  DIMENSIONS NTAX=96 NCHAR=784;
  FORMAT DATATYPE=DNA MISSING=? GAP=- INTERLEAVE=NO;
  MATRIX
    MVZ154320       ??cccaccctctactaaaagtaattaataaatcttttattgacttacccgccccatccaacctatcatatttatgaaactttggatcgttgttaggagtgtgtcttattacacaaatcttaacaggattgtttttagctatacactatactgcagatacctcttccgcattctcatctgtagcccacatctgccgagatgttaactacggctgagctatgcgcaacattcatgccaatggcgcctccatcttctttatttgtatttatatacacattgggcgaggaatatattatggctcctatatatataaagaaacctgaaatattggagtagtcctactgtttctcgtaatagcaacagccttygtag?atatgtyytaccatgggggcaaatatcattctgaggggctaccgttattacaaatttattatcagcagttccatatataggggacaccttagttcaatgaatttgaggcggcttctcagtagacaaagctactttaacccgatttttcgccttccattttattttaccattcttaattgctggggccagcattgttcatcttatattcctccatgagacaggctcaaacaacccaacaggattaaactccaaccctgataaaatcccattccacccatttttctcttacaaagatcttttgggcttcctaattatattactcatactaatatttatttctttactaacacccaatcttctaggcgacccagaaaacttcac???????????????????????????????
    MVZ236063       aacccaccctctactaaaagtaattaataaatcttttattgacttacccgccccatccaacctatcatatttatgaaactttggatcgttgttaggagtgtgtcttattacacaaatcttaacaggattgtttttagctatacactatactgcagatacctcttccgcattctcatctgtagcccacatctgccgagatgttaactacggctgagctatgcgcaacattcatgccaatggcgcctccatcttctttatttgtatttatatacacattgggcgaggaatatattatggctcctatatatataaagaaacctgaaatattggagtagtcctactgtttctcgtaatagcaacagcctttgtaggatatgttttaccatgggggcaaatatcattctgaggggctaccgttattacaaatttattatcagcagttccatatataggggacaccttagttcaatgaatttgaggcggcttctcagtagacaaagctactttaacccgatttttcgccttccattttattttaccattcttaattgctggggccagcattgttcatcttatattcctccatgagacaggctcaaacaacccaacaggattaaactccaaccctgataaaatcccattccacccatttttctcttacaaagatcttttgggcttcctaattatattactcatactaatatttatttctttactaacacccaatcttctaggcgacccagaaaacttcactcccgcaaatcctttaatcacccctccacat
    MVZ221043       ?????acc?tctactaaaagtaattaataaatcttttattgacttacccgcccca?ccaacctatcatatttatgaaactttggatcgttgttaggagtgtgtcttattacacaaatcttaacaggattgtttttagctatacactatmctgcagatacctcttccgcattctcahctgtagcccacatctgccgagatgttaactmcwgctgagctatacgcaacattcatg?c?atgg?gcctccatcttctttatttgtatttatatacacattggg?gaggaatatattatggctcctatatatataaagaaacctgaaatattggagtagtcctactgtttctcgtaatagcaacagcctttgtaggatatgttttaccatgggggcaaatatcattctgaggggctaccgttattacaaatttattatcagcagttccatatataggggacaccttagttcaatgaatttgag?cggcttctcagtagacaaagctactttaacccgatttttcgccttccattttattttaccattcttaattgctggggccagcattgttcatcttatattcctccatgagacaggctcaaacaacccaacaggattaaactccaaccctgataaaatcccattccacccattttkctcttacaaagatcttttgggcttcctaattatattactcatactaatatttatttctttactaacacccaatcttctaggcgaccsagaaaacttcac???????????????????????????????
    MVZ244159       aacccaccctctactaaaagtaattaataaatcttttattgacttacccgccccatccaacctatcatatttatgaaactttggatcgttgttaggagtgtgtcttattacacaaatcttaacaggattgtttttagctatacactatactgcagatacctcttccgcattctcatctgtagcccacatctgccgagatgttaactacggctgagctatgcgcaacattcatgccaatggcgcctccatcttctttatttgtatttatatacacattgggcgaggaatatattatggctcctatatatataaagaaacctgaaatattggagtagtcctactgtttctcgtaatagcaacagcctttgtaggatatgttttaccatgggggcaaatatcattctgaggggctaccgttattacaaatttattatcagcagttccatatataggggacaccttagttcaatgaatttgaggcggcttctcagtagacaaagctactttaacccgatttttcgccttccattttattttaccattcttaattgctggggccagcattgttcatcttatattcctccatgagacaggctcaaacaacccaacaggattagactccaaccctgataaaatcccattccacccatttttctcttacaaagatcttttgggcttcctaattatattactcatactaatatttatttctttactaacacccaatcttctaggcgacccagaaaacttcactcccgcaaatcctttaattacccctccacat
    DBW5974         aacccaccctctactaaaagtaattaataaatcttttattgacttacccgccccatccaacctatcatatttatgaaactttggatcgttgttaggagtgtgtcttattacacaaatcttaacaggattgtttttagctatacactatactgcagatacctcttccgcattctcatctgtagcccacatctgccgagatgttaactacggctgagctatgcgcaacattcatgccaatggcgcctccatcttctttatttgtatttatatacacattgggcgaggaatatattatggctcctatatatataaagaaacctgaaatattggagtagtcctactgtttctcgtaatagcaacagcctttgtaggatatgttttaccatgggggcaaatatcattctgaggggctaccgttattacaaatttattatcagcagttccatatataggggacaccttagttcaatgaatttgaggcggcttctcagtagacaaagctactttaacccgatttttcgccttccattttattttaccattcttaattgctggggccagcattgttcatcttatattcctccatgagacaggctcaaacaacccaacaggattagactccaaccctgataaaatcccattccacccatttttctcttacaaagatcttttgggcttcctaattatattactcatactaatatttatttctttactaacacccaatcttctaggcgacccagaaaacttcactcccgcaaatcctttaattacccctccacat
    MVZ249023       aacccaccctctactaaaagtaattaataaatcttttattgacttacccgccccatccaacctatcatatttatgaaactttggatcgttgttaggagtgtgtcttattacacaaatcttaacaggattgtttttagctatacactatactgcagatacctcttccgcattctcatctgtagcccacatctgccgagatgttaactacggctgagctatgcgcaacattcatgccaatggcgcctccatcttctttatttgtatttatatacacattgggcgaggaatatattatggctcctatatatataaagaaacctgaaatattggagtagtcctactgtttctcgtaatagcaacagcctttgtaggatatgttttaccatgggggcaaatatcattctgaggggctaccgttattacaaatttattatcagcagttccatatataggggacaccttagttcaatgaatttgaggcggcttctcagtagacaaagctactttaacccgatttttcgccttccattttattttaccattcttaattgctggggccagcattgttcatcttatattcctccatgagacaggctcaaacaacccaacaggattagactccaaccctgataaaatcccattccacccatttttctcttacaaagatcttttgggcttcctaattatattactcatactaatatttatttctttactaacacccaatcttctaggcgacccagaaaacttcactcccgcaaatcctttaattacccctccacat
    MVZ225589       aacccaccctctactaaaagtaattaataactcttttattgacttacccgccccatccaacctatcatatttatgaaactttggatcgttgttaggagtgtgtcttattacacaaatcttaacaggattgtttttagctatacactatactgcagatacctcttccgcattctcatctgtagcccacatctgccgagatgttaactacggctgagctatgcgtaacattcatgccaatggcgcctccatcttctttatttgtatttatatacacattgggcgaggaatatattatggctcctatatatataaagaaacctgaaatattggagtagtcctactgtttctcgtaatagcaacagcctttgtaggatat????????????????????????????????????????????????????????????????????????????????????????????????????????????????????????????????????????????????????????????????????????????????????????????????????????????????????????????????????????????????????????????????????????????????????????????????????????????????????????????????????????????????????????????????????????????????????????????????????????????????????????
    MVZ154341       aacccaccctctactaaaagtaattaataactcttttattgacttacccgccccatccaacctatcatatttatgaaactttggatcgttgttaggagtgtgtcttattacacaaatcttaacaggattatttttagctatacactatactgcagatacctcttccgcattctcatctgtagcccacatctgccgagatgttaactacggctgagctatgcgtaacattcatgccaatggcgcctccatcttctttatttgtatttatatacacattgggcgaggaatatattatggctcctatatatataaagaaacctgaaatattggagtagtcctactgtttctcgtaatagcaacagcctttgtaggatatgttctaccatgggggcaaatatcattctgaggggctaccgttattacaaatttattatcagcagttccatatataggggacaccttagttcaatgaatttgaggcggcttctcagtagacaaagctactttaacccgatttttcgccttccattttattttaccgttcttaattgctggggccagcattgttcatcttatattccttcatgagacaggctcaaacaacccaacaggattagactccaaccctgataaaatcccattccacccatttttctcttacaaagatcttttgggcttcctaattatattactcatactaatatttatttctttactaacacccaatcttctaggcgacccagaaaacttcactcc????????????????????????????
    MVZ222784       aacccaccctctactaaaagtaattaataactcttttattgacttacccgccccatccaacctatcatatttatgaaactttggatcgttgttaggagtgtgtcttattacacaaatcttaacaggattgtttttagctatacactatactgcagatacctcttccgcattctcatctgtagcccacatctgccgagatgttaactacggctgagctatgcgtaacattcatgccaatggcgcctccatcttctttatttgtatttatatacacattgggcgaggaatatattatggctcctatatatataaagaaacctgaaatattggagtagtcctactgtttctcgtaatagcaacagcctttgtaggatatgttctaccatgagggcaaatatcattctgaggggctaccgttattacaaatttattatcagcagttccatatataggggacaccttagttcaatgaatttgaggcggcttctcagtagacaaagctactttaacccgatttttcgccttccattttattttaccgttcttaattgctggggccagcattgttcatcttatattccttcatgagacaggctcaaacaacccaacaggattagactccaaccctgataaaatcccattccacccatttttctcttacaaagatcttttgggcttcctaattatattactcatactaatatttatttctttactaacacccaatcttctaggcgacccagaaaacttcactcccgcaaatcctttaattacccctccacat
    MVZ266823       ?acccaccctctactaaaagtaattaataactcttttattgacttacccgccccatccaacctatcatatttatgaaactttggatcgttgttaggagtgtgtcttattacacaaatcttaacaggattgtttttagctatacactatactgcagatacctcttccgcattctcatctgtagcccacatctgccgagatgttaactacggctgagctatgcgtaacattcatgccaatggcgcctccatcttctttatttgtatttatatacacattgggcgaggaatatattatggctcctatatatataaagaaacctgaaatattggagtagtcctactgtttctcgtaatagcaacagcctttgtaggatatgttctaccatgagggcaaatatcattctgaggggctaccgttattacaaatttattatcagcagttccatatataggggacaccttagttcaatgaatttgaggcggcttctcagtagacaaagctactttaacccgatttttcgccttccattttattttaccgttcttaattgctggggccagcattgttcatcttatattccttcatgagacaggctcaaacaacccaacaggattagactccaaccctgataaaatcccattccacccatttttctcttacaaagatcttttgggcttcctaattatattacttatactaatatttatttctttactaacacccaatcttctaggcgacccagaaaacttcactcccgcaaatcctttaattacccctccacat
    CJE162          aacccaccctctactaaaagtaattaataactcttttattgacttacccgccccatccaacctatcatatttatgaaactttggatcgttgttaggagtgtgtcttattacacaaatcttaacaggattatttttagctatacactatactgcagatacctcttccgcattctcatctgtagcccacatctgccgagatgttaactacggctgagctatgcgtaacattcatgccaatggcgcctccatcttctttatttgtatttatatacacattgggcgaggaatatattatggctcctatatatataaagaaacctgaaatattggagtagtcctactgtttctcgtaatagcaacagcctttgtaggatatgttctaccatgggggcaaatatcattctgaggggctaccgttattacaaatttattatcagcagttccatatataggggacaccttagttcaatgaatttgaggcggcttctcagtagacaaagctactttaacccgatttttcgccttccattttattttaccgttcttaattgctggggccagcattgttcatcttatattccttcatgagacaggctcaaacaacccaacaggattagactccaaccctgataaaatcccattccacccatttttctcttacaaagatcttttgggcttcctaattatattactcatactaatatttatttctttactaacacccaatcttctaggcgacccagaaaacttcactcccgcaaatcctttaattacccctccacat
    ELJ2149         ????????????????????????????aactcttttattgacttacccgccccatccaacctatcatatttatgaaactttggatcgttgttaggagtgtgtcttattacacaaatcttaacaggattgtttttagctatacactatactgcagatacctcttccgcattctcatctgtagcccacatctgccgagatgttaactacggctgagctatgcgtaacattcatgccaatggcgcctccatcttctttatttgtatttatatacacattgggcgaggaatatattatggctcctatatatataaagaaacctgaaatattggagtagtcctactgtttctcgtaatagcaacagcctttgtaggatatgttctaccatgggggcaaatatcattctgaggggctaccgttattacaaatttattatcagcagttccatatataggggacaccttagttcaatgaatttgaggcggcttctcagtagacaaagctactttaacccgatttttcgccttccattttattttaccgttcttaattgctggggccagcattgttcatcttatattccttcatgagacaggctcaaacaacccaacaggattagactccaaccctgataaaatcccattccacccatttttctcttacaaagatcttttgggcttcctaattatattactcatactaatatttatttctttactaacacccaatcttctaggcgacccagaaaacttcactcccgcaaatcctttaattacccctccacat
    ELJ2150         ???????cctctactaaaagtaattaataactcttttattgacttacccgccccatccaacctatcatatttatgaaactttggatcgttgttaggagtgtgtcttattacacaaatcttaacaggattgtttttagctatacactatactgcagatacctcttccgcattctcatctgtagcccacatctgccgagatgttaactacggctgagctatgcgtaacattcatgccaatggcgcctccatcttctttatttgtatttatatacacattgggcgaggaatatattatggctcctatatatataaagaaacctgaaatattggagtagtcctactgtttctcgtaatagcaacagcctttgtaggatatgttctaccatgggggcaaatatcattctgaggggctaccgttattacaaatttattatcagcagttccatatataggggacaccttagttcaatgaatttgaggcggcttctcagtagacaaagctactttaacccgatttttcgccttccattttattttaccgttcttaattgctggggccagcattgttcatcttatattccttcatgagacaggctcaaacaacccaacaggattagactccaaccctgataaaatcccattccacccatttttctcttacaaagatcttttgggcttcctaattatattactcatactaatatttatttctttactaacacccaatcttctaggcgacccagaaaacttcactcccgcaaatcctttaattacccctccacat
    MVZ168561       ??????????ctactaaaagtaattaataactcttttattgacttacccgccccatccaacctatcatatttatgaaactttggatcgttgttaggagtgtgtcttattacacaaatcttaacaggattatttttagctatacactatactgcagatacctcttccgcattctcatctgtagcccacatctgccgagatgttaactacggctgagctatgcgtaacattcatgc?a?tggcgcctccatcttctttatttgtatttatatacacattgggcgaggaatatattatggctcctatatatataaagaaacctgaaatattggagtagtcctactgtttctcgt???????????????????????????tctaccatgggggcaaatatcattctgaggggctaccgttattacaaatttattatcagcagttccatatataggggacaccttagttcaatgaatttgaggcggcttctcagtagacaaagctactttaacccgatttttcgccttccattttattttaccgttcttaattgctggggccagcattgttcatcttatattccttcaygagacaggctcaaacaacccaacaggattagactccaaccctgataaaatcccattccacccatttttctcttacaaagatcttttgg?cttcctaattawattactcatactaatatttatttctttactaa?????????????????????????????????????????????????????????????????
    StarRanch       aacccaccctctactaaaagtaattaataactcttttattgacttacccgccccatccaacctatcatatttatgaaactttggatcgttgttaggagtgtgtcttattacacaaatcttaacaggattgtttttagctatacactatactgcagatacctcttccgcattctcatctgtagcccacatctgccgagatgttaactacggctgagctatgcgtaacattcatgccaatggcgcctccatcttctttatttgtatttatatacacattgggcgaggaatatattatggctcctatatatataaagaaacctgaaatattggagtagtcctactgtttctcgtaatagcaacagcctttgtaggatatgttctaccatgggggcaaatatcattctgaggggctaccgttattacaaatttattatcagcagttccatatataggggacaccttagttcaatgaatttgaggcggcttctcagta?acaaagctactttaacccgatttttcgccttccattttattttaccgttcttaattgctggggccagcattgttcatcttatattccttcatgagacaggctcaaacaacccaacaggattagactccaaccctgataaaatcccattccacccatttttctcttacaaagatcttttgggcttcctaattatattactcatactaatatttatttcttta?????????????????????????????????????????????????????????????????????
    MVZ225586       aacccaccctctactaaaagtaattaataactcttttattgacttacccgccccatccaacctatcatatttatgaaactttggatcgttgttaggagtgtgtcttattacacaaatcttaacaggattgtttttagctatacactatactgcagatacctcttccgcattctcatctgtagcccacatctgccgagatgttaactacggctgagctatgcgtaacattcatgccaatggcgcctccatcttctttatttgtatttatatacacattgggcgaggaatatattatggctcctatatatataaagaaacctgaaatattggagtagtcctactgtttctcgtaatagcaacagcctttgtaggatatgt?ctaccatgggggcaaatatcattctgaggggctaccgttattacaaatttattatcagcagttccatatataggggacacctta?ttcaatgaatttgaggcggcttctcagtagacaaagctactttaacccgatttttcgccttccattttattttaccgttcttaattgctggggccagcattgttcatcttatattccttcatgagacaggctcaaacaacccaacaggattagactccaaccctgataaaatcccattccacccatttttctcttacaaagatcttttgggcttcctaattatattactcatactaatatttatttcttta?????????????????????????????????????????????????????????????????????
    MVZ222813       aacccaccctctactaaaagtaattaataactcttttattgacttacccgccccatccaacctatcatatttatgaaactttggatcgttgttaggagtgtgtcttattacacaaatcttaacaggattgtttttagctatacactatactgcagatacctcttccgcattctcatctgtagcccacatctgccgagatgttaactacggctgagctatgcgtaatattcatgccaatggcgcctccatcttctttatttgtatttatatacacattgggcgaggaatatattatggctcctatatatataaagaaacctgaaatattggagtagtcctactgtttctcgtaatagcaacagcctttgtaggatatgttctaccatgggggcaaatatcattctgaggggctaccgttattacaaatttattatcagcagttccatatataggggataccttagttcaatgaatttgaggcggcttctcagtagacaaagctactttaacccgatttttcgccttccattttattttaccgttcttaattgctggggccagcattgttcatcttatattccttcatgagacaggctcaaacaacccaacaggattagactccaaccctgataaaatcccattccacccatttttctcttacaaagatcttttgggcttcctaattatattactcatactaatatttatttctttactaacacccaatcttctaggcgacccagaaaacttcactcc????????????????????????????
    MVZ225587       aacccaccctctactaaaagtaattaataactcttttattga?ttacccgccccatccaacctatcatatttatgaaactttggatcgttgttaggagtatgtcttattacacaaatcttaacaggattgtttttagctatacactatactgcagatacctcttccgcattctcatctgtagcccacatctgccgagatgttaactacggctgagctatgcgtaacattcatgccaatggcgcctccatcttctttatttgtatttatatacacattgggcgaggaatatattatggctcctatatatataaagaaacctgaaatattggagtagtcctactgtttctcgtaatagcaacagcctttgtaggatatgttctaccatgggggcaaatatcattctgaggggctaccgtt?ttacaaatttattatcagcagttccatatataggggacacctta?ttcaatgaatttgaggcggcttctca?tagacaaagctactttaacccgatttt?cgccttccattttattttaccgttcttaattgctggggccagcattgttcatcttatattccttcatgagacaggctca?acaaccc????ggatta?actccaaccctgataaaatccc?ttccacccatttttctcttacaaagatcttttgggcttcctaattat?????????????????????????????????????????????????????????????????????????????????????????????????
    MVZ225588       aacccaccctctactaaaagtaattaataactcttttattga?ttacccgccccatccaacctatcatatttatgaaactttggatcgttgttaggagtatgtcttattacacaaatcttaacaggattgtttttagctatacactatactgcagatacctcttccgcattctcatctgtagcccacatctgccgagatgttaactacggctgagctatgcgtaacattcatgccaatggcgcctccatcttctttatttgtatttatatacacattgggcgaggaatatattatggctcctatatatataaagaaacctgaaatattggagtagtcctactgtttctcgtaatagcaacagcctttgtaggatatgttctaccatgggggcaaatatcattctgaggggctaccgttattacaaatttattatcagcagttccatatataggggacacctta?ttcaatgaatttgaggcggcttctcagta?acaaagctactttaacccgatttttcgccttccattttattttaccgttcttaattgctggggccagcattgttcatcttatattccttcatgagacaggctcaaacaacccaacaggattagactccaaccctgataaaatcccattccacccatttttctcttacaaagatcttttgggcttcctaattatattactcatactaat??????????????????????????????????????????????????????????????????????????????????
    MVZ225591       aacccaccctctactaaaagtaattaataactcttttattga?ttacccgccccatccaacctatcatatttatgaaactttggatcgttgttaggagtatgtcttattacacaaatcttaacaggattgtttttagctatacactatactgcagatacctcttccgcattctcatctgtagcccacatctgccgagatgttaactacggctgagctatgcgtaacattcatgccaatggcgcctccatcttctttatttgtatttatatacacattgggcgaggaatatattatggctcctatatatataaagaaacctgaaatattggagtagtcctactgtttctcgtaatagcaacagcctttgtaggatatgttctaccatgggggcaaatatcattctgaggggctaccgttattacaaatttattatcagcagttccatatataggggacaccttagttcaatgaatttgaggcggcttctcagtagacaaagctactttaacccgatttttcgccttccattttattttaccgttcttaattgctggggccagcattgttcatcttatattccttcatgagacaggctcaaacaacccaacaggattagactccaaccctgataaaatcccattccacccatttttctcttacaaagatcttttgggcttcctaattatattactcatactaatattta?????????????????????????????????????????????????????????????????????????????
    MVZ225582       aacccaccctctactaaaagtaattaataactcttttattgacttacccgccccatccaacctatcatatttatgaaactttggatcgttgttaggagtgtgtcttattacacaaatcttaacaggattgtttttagctatacactatactgcagatacctcttccgcattctcatctgtagcccacatctgccgagatgttaactacggctgagctatgcgtaacattcatgccaatggcgcctccatcttctttatttgtatttatatacacattgggcgaggaatatattatggctcctatatatataaagaaacctgaaatattggagtagtcctactgtttctcgtaatagcaacagcctttgtaggatatgttctaccatgggggcaaatatcattctgaggggctaccgttattacaaatttattatcagcagttccatatataggggacaccttagttcaatgaatttgaggcggcttctcagtagacaaagctactttaacccgatttttcgccttccattttattttaccgttcttaattgctggggccagcattgttcatcttatattccttcatgagacaggctcaaacaacccaacaggattagactccaaccctgataaaatcccattccacccatttttctcttacaaagatct???????????????????????????????????????????????????????????????????????????????????????????????????????????????????
    MVZ225584       aacccaccctctactaaaagtaattaataactcttttattgacttacccgccccatccaacctatcatatttatgaaactttggatcgttgttaggagtgtgtcttattacacaaatcttaacaggattgtttttagctatacactatactgcagatacctcttccgcattctcatctgtagcccacatctgccgagatgttaactacggctgagctatgcgtaacattcatgccaatggcgcctccatcttctttatttgtatttatatacacattgggcgaggaatatattatggctcctatatatataaagaaacctgaaatattggagtagtcctactgtttctcgtaatagcaacagcctttgtaggatatgttctacca???????????????????????????????????????????????????????????????????????????????????????????????????????????????????????????????????????????????????????????????????????????????????????????????????????????????????????????????????????????????????????????????????????????????????????????????????????????????????????????????????????????????????????????????????????????????????????????????????????????????
    MVZ206271       aacccaccctctactaaaagtaattaataactcttttattgacttacccgccccatccaacctatcatatttatgaaactttggatcgttgttaggagtgtgtcttattacacaaatcttaacaggattgtttttagctatacactatactgcagatacctcttccgcattctcatctgtagcccacatctgccgagatgttaactacggctgagctatgcgtaacattcatgccaatggcgcctccatcttctttatttgtatttatatacacattgggcgaggaatatattatggctcctatatatataaagaaacctgaaatattggagtagtcctactgtttctcgtaatagcaacagcctttgtaggatatgttctacca???????????????????????????????????????????????????????????????????????????????????????????????????????????????????????????????????????????????????????????????????????????????????????????????????????????????????????????????????????????????????????????????????????????????????????????????????????????????????????????????????????????????????????????????????????????????????????????????????????????????
    MVZ225581       aacccaccctctactaaaagtaattaataactcttttattga?ttacccgccccatccaacctatcatatttatgaaactttggatcgttgttaggagtatgtcttattacacaaatcttaacaggattgtttttagctataca?tatactgcagatacctcttccgcattctcatctgtagcccacatctgccgagatgttaactacggctgagctatgcgtaacattcatgccaatggcgcctccatcttctttatttgtatttatatacacattgggcgaggaatatattatggctcctatatatataaagaaacctgaaatattggagtagtcctactgtttctcgtaatagcaacagcctttgtaggatatgttctaccatgggggcaaatatcattctgaggggctaccgttattacaaatttattatcagcagttccatatataggggacaccttagttcaatgaatttgaggcggcttctca?tagacaaagctactttaacccgatttttcgccttccattttattttaccgttcttaattgctggggccagcattgttcatcttatattccttcatgagacaggctcaaacaacccaacaggattagactccaaccctgataaaatcccattccacccatttttc?????????????????????????????????????????????????????????????????????????????????????????????????????????????????????????????????
    MVZ225585       aacccaccct?ta?taaaagtaattaataactcttttattga?ttacccgccccatccaacctatcatatttatgaaactttggatcgttgttaggagtatgtcttattacacaaatcttaacaggattgtttttagctatacactatactgcagatacctcttccgcattctcatctgtagcccacatctgccgagatgttaactacggctgagctatgcgtaacattcatgccaatggcgcctccatcttctttatttgtatttatatacacattgggcgaggaatatattatggctcctatatatataaagaaacctgaaatattggagtagtcctactgtttctcgtaatagcaacagcctttgtaggatat????????????????????????????????????????????????????????????????????????????????????????????????????????????????????????????????????????????????????????????????????????????????????????????????????????????????????????????????????????????????????????????????????????????????????????????????????????????????????????????????????????????????????????????????????????????????????????????????????????????????????????
    MVZ225590       aacccaccctctactaaaagtaattaataactcttttattga?ttacccgccccatccaacctatcatatttatgaaactttggatcgttgttaggagtatgtcttattacacaaatcttaacaggattgtttttagctatacactatactgcagatacctcttccgcattctcatctgtagcccacatctgccgagatgttaactacggctgagctatgcgtaacattcatgccaatggcgcctccatcttctttatttgtatttatatacacattgggcgaggaatatattatggctcctatatatataaagaaacctgaaatattggagtagtcctactgtttctcgtaatagcaacagcctttgtaggatat????????????????????????????????????????????????????????????????????????????????????????????????????????????????????????????????????????????????????????????????????????????????????????????????????????????????????????????????????????????????????????????????????????????????????????????????????????????????????????????????????????????????????????????????????????????????????????????????????????????????????????
    MVZ155748       aacccaccctctactaaaagtaattaataattcttttattgacttacccgccccatccaacctatcatatttatgaaactttggatcattgttaggagtgtgtcttattacacaaatcttaacaggattatttctagctatacactatactgcagatacctcttccgcattctcatctgtagctcacatctgccgagatgttaattacggctgagctatacgcaacattcatgccaatggcgcctccatcttctttatttgtatttatatacacatcgggcgaggaatatattatggctcctatatatataaagaaacctgaaatattggagtagtcctactatttctcgtaatagcaacagcctttgtaggatatgttttaccatggggacaaatatcattctgaggggctaccgttattacaaacttactatcagcagttccatatataggggacaccttagttcaatgaatttgaggcggcttctcagtagacaaagctactttaacccgatttttcgccttccattttattttaccattcttaattgctggggccagcattgttcatcttatattccttcatgaaacaggctcaaacaacccaacaggactagactccaaccctgataaaatcccattccacccatttttctcttacaaagatcttttgggcttcctaattatattactaatactaatatttatttctttattaatacccaaccttctaggcgacccagaaaacttcactcccgcaaaccctttagttacccctccacat
    MVZ226690       ???????????????????????????????tcttttattgacttacccgccccatccaacctatcatatttatgaaactttggatcattgttaggagtgtgtcttattacacaaatcttaacaggattatttctagctatacactatactgcagatacctcttccgcattctcatctgtagctcacatctgccgagatgttaattacggctgagctatacgcaacattcatgccaatggcgcctccatcttctttatttgtatttatatacacatcgggcgaggaatatattatggctcctatatatataaagaaacctgaaatattggagtagtcctactatttctcgtaatagcaacagcctttgtaggatatgttttaccatggggacaaatatcattctgaggggctaccgttattacaaacttactatcagcagttccatatataggggacaccttagttcaatgaatttgaggcggcttctcagtagacaaagctactttaacccgatttttcgccttccattttattttaccgttcttaattgctggggccagcattgttcatcttatattccttcatgaaacaggctcaaacaacccaacaggattagactccaaccctgataaaatcccattccacccatttttctcttacaaagatcttttgggcttcctaattatattactaatactaatatttatttctttattaatacccaaccttctaggcgacccagaaa??????????????????????????????????????
    MVZ236072       aacccaccctctactaaaagtaattaataattcttttattgacttacccgccccatccaacctatcatatttatgaaactttggatcattgttaggagtgtgtcttattacacaaatcttaacaggattatttctagctatacactatactgcagatacctcttccgcattctcatctgtagctcacatctgccgagatgttaattacggctgagctatacgcaacattcatgccaatggcgcctccatcttctttatttgtatttatatacacatcgggcgaggaatatattatggctcctatatatataaagaaacctgaaatattggagtagtcctactatttctcgtaatagcaacagcctttgtaggatatgttttaccatggggacaaatatcattctgaggggctaccgttattacaaacttactatcagcagttccatatataggggacaccttagttcaatgaatttgaggcggcttctcagtagacaaagctactttaacccgatttttcgccttccattttattttaccgttcttaattgctggggccagcattgttcatcttatattccttcatgaaacaggctcaaacaacccaacaggattagactccaaccctgataaaatcccattccacccatttttctcttacaaagatcttttgggcttcctaattatattactaatactaatatttatttctttattaatacccaaccttctaggcgacccagaaaacttcactcccgcaaaccctttagttacccctccacat
    MVZ225682       aacccaccctctactaaaagtaattaataattcttttattgacttacccgccccatccaacctatcatatttatgaaactttggatcattgttaggagtgtgtcttattacacaaatcttaacaggattatttctagctatacactatactgcagatacctcttccgcattctcatctgtagctcacatctgccgagatgttaattacggctgagctatacgcaacattcatgccaatggcgcctccatcttctttatttgtatttatatacacatcgggcgaggaatatattatggctcctatatatataaagaaacctgaaatattggagtagtcctactatttctcgtaatagcaacagcctttgtaggatatgttttaccatggggacaaatatcattctgaggggctaccgttattacaaacttactatcagcagttccatatataggggacaccttagttcaatgaatttgaggcggcttctcagtagacaaagctactttaacccgatttttcgccttccattttattttaccgttcttaattgctggggccagcattgttcatcttatattccttcatgaaacaggctcaaacaacccaacaggattagactccaaccctgataaaatcccattccacccatttttctcttacaaagatcttttgggcttcctaattatattactaatactaatatttatttctttattaatacccaaccttctaggcgacccagaaaacttcactcccgcaaaccctttagttacccctccacat
    MVZ181987       aacccaccctctactaaaagtaattaataattcttttattgacttacccgccccatccaacctatcatatttatgaaactttggatcattgttaggagtgtgtcttattacacaaatcttaacaggattatttctagctatacactatactgcagatacctcttccgcattctcatctgtagctcacatctgccgagatgttaattacggctgagctatacgcaacattcatgccaatggcgcctccatcttctttatttgtatttatatacacatcgggcgaggaatatattatggctcctatatatataaagaaacctgaaatattggagtagtcctactatttctcgtaatagcaacagcctttgtaggatatgttttaccatggggacaaatatcattctgaggggctaccgttattacaaacttactatcagcagttccatatataggggacaccttagttcaatgaatttgaggcggcttctcagtagacaaagctactttaacccgatttttcgccttccattttattttaccgttcttaattgctggggccagcattgttcatcttatattccttcatgaaacaggctcaaacaacccaacaggattagactccaaccctgataaaatcccattccacccatttttctcttacaaagatcttttgggcttcctaattatattactaatactaatatttatttctttattaatacccaaccttctaggcgaccca?aaaacttc?ctcccgcaaacccttta?ttacccctccacat
    APG51           aacccaccctctattaaaagtaattaataactcttttattgacttacccgccccatccaacctatcatatttatgaaactttggatcattgttaggagtgtgtcttattacacaaatcttaacaggattatttctagctatacactatactgcagatacctcttccgcattctcatctgtagctcacatctgccgagatgttaattacggctgagctatacgcaacattcatgccaatggcgcctccatcttctttatttgtatttatatacacatcgggcgaggaatatattatggctcctatatatataaagaaacctgaaatattggagtagtcctactatttctcgtaatagcaacagcctttgtaggatatgttttaccatggggacaaatatcattctgaggggctaccgttattacaaacttactatcagcagttccatatataggggacaccttagttcaatgaatttgaggcggcttctcagtagacaaagctactttaacccgatttttcgccttccattttattttaccgttcttaattgctggggccagcattgttcatcttatattccttcatgaaacaggctcaaacaacccaacaggattaaactccaaccctgataaaatcccattccacccatttttctcttacaaagatcttttgggcttcctaattatactactaatactaatatttatttctttattaacacccaaccttctaggcgacccagaaaacttcactcccgcaaaccctttagttacccctccacat
    MVZ226688       aacccacc?tctactaaaagtaattaataactcttttattgacttacccgccccatccaacctatcatatttatgaaact?tggatcattgttaggagtgtgtcttattacacaagtcttaacaggattatttctagctatacactatactgcagatacctcttccgcattctcatctgtagctcacatctgccgagatgttaattacggctgagctatacgcaacattcatgccaatggcgcctccatcttctttatttgtatttatatacacatcgggcgaggaatatattatggctcctatatttataaagaaacctgaaatattggagtagtcctactatttctcgtaatagcaacagcctttgtaggatatgttttaccatggggacaaatatcattctgaggggctaccgttattacaaacttactatcagcagttccatatataggggacaccttagttcaatgaatttgaggcggcttctcagtagacaaagctactttaacccgatttttcgccttccattttattttaccattcttaattgctggggccagcattgttcatcttatattccttcatgaaacaggctcaaacaacccaacaggattagactccaaccctgataaaatcccattccacccatttttctcttacaaagatcttttgggcttcctaattatattactaatactaatatttatttctttattaacacccaaccttctaggcgacccagaaaacttcactcccgcaaaccctttagttacccctccacat
    MVZ226689       ???????????????????????????????????????tgacttacccgccccatccaacctatcatatttatgaaactttggatcattgttaggagtgtgtcttattacacaaatcttaacaggattatttctagctatacactatactgcagatacctcttccgcattctcatctgtagctcacatctgccgagatgttaattacggctgagctatacgcaacattcatgccaatggcgcctccatcttctttatttgtatttatatacacatcgggcgaggaatatattatggctcctatatttataaagaaacctgaaatattggagtagtcctactatttctcgtaatagcaacagcctttgtaggatatgttttaccatggggacaaatatcattctgaggggctaccgttattacaaacttactatcagcagttccatatataggggacaccttagttcaatgaatttgaggcggcttctcagtagacaaagctactttaacccgatttttcgccttccattttattttaccattcttaattgctggggccagcattgttcatcttatattccttcatgaaacaggctcaaacaacccaacaggattagactccaaccctgataaaatcccattccacccatttttctcttacaaagatcttttgggcttcctaattatattactaatactaatatttatttctttattaacacccaaccttctaggcgacccagaaa??????????????????????????????????????
    MVZ272606       ???????????????????????????????tcttttattgac?tacccgccccatccaacctatcatatttatgaaactttggatcattgttaggagtgtgtcttattacacaaatcttaacaggattatttctagctatacactatactgcagatacctcttccgcattctcatctgtagctcacatctgccgagatgttaattacggctgagctatacgcaacattcatgccaatggcgcctccatcttctttatttgtatttatatacacatcgggcgaggaatatattatggctcctatatatataaagaaacctgaaatattggagtagtcctactatttctcgtaatagcaacagcctttgtaggatatgttttaccatggggacaaatatcattctgaggggctaccgttatcacaaacttactatcagcagttccatatataggggacaccttagttcaatgaatttgaggcggcttctcagtagacaaagctactttaacccgatttttcgccttccattttattttaccattcttaattgctggggccagcattgttcatcttatattccttcatgaaacaggctcaaacaacccaacaggattagactccaaccctgataaaatcccattccacccatttttctcttacaaagatcttttgggcttcctaattatattactaatactaatatttatttctttattaacacccaaccttctaggcgacccagaaaacttcactcccgcaaaccctttagttacccctccacat
    WAP             aacccaccctctactaaaagtaattaataactcttttattgacttacccgccccatccaacctatcatatttatgaaactttggatcattgttaggagtgtgtcttattacacaaatcttaacaggattatttctagccatacactatactgcagatacctcttccgcattctcatctgtagctcacatctgccgagatgttaattacggctgagctatacgcaacattcatgccaatggcgcctccatcttctttatttgtatttatatacacatcgggcgaggaatatattatggctcctatatatataaagaaacctgaaatattggagtagtcctactatttctcgtaatagcaacagcctttgtaggatatgttttaccatggggacaaatatcattctgaggggctaccgttattacaaacttactatcagcagttccatatataggggacaccttagttcaatgaatttgaggcggcttctcagta?acaaagctactttaacccgatttttcgcctttcattttattttaccgt?cttaattgctggggccagcattgttcatcttatattccttcatgaaacaggctcaaacaacccaacaggattagactccaaccctgataaaatcccattccacccatttttctcttacaaagatcttttgggcttcctaattatattactaatactaatatttatttctttattaacacccaaccttctaggcgacccagaaaacttcactcccgcaaaccctttagttacccctccacat
    MVZ181447       aacccaccctctactaaaagtaattaataactcttttattgacttacccgccccatccaacctatcatatttatgaaactttggatcattgttaggagtgtgtcttattacacaaatcttaacaggattatttctagctatacactatactgcagatacctcttccgcattctcatctgtagctcacatctgccgagatgttaattacggctgagctatacgcaacattcatgccaatggcgcctccatcttctttatttgtatttatatacacatcgggcgaggaatatattatggctcctatatatataaagaaacctgaaatattggagtagtcctactatttctcgtaatagcaacagcctttgtaggatatgttttaccatggggacaaatatcattctgaggggctactgttattacaaacttactatcagcagttccatatataggggacaccttagttcaatgaatttgaggcggcttctcagtagacaaagctactttaacccgatttttcgccttccattttattttaccgttcttaattgctggggccagcattgttcatcttatattccttcatgaaacaggctcaaacaacccaacaggattagactccaaccctgataaaatcccattccacccatttttctcttacaaagatcttttgggcttcctaattatattactaatactaatatttatttctttactaacacccaaccttctaggcgacccagaaaacttcactcccgcaaaccctttagttacccctccacat
    MVZ225703       aacccaccctctactaaaagtaattaataactcttttattgacttacccgccccatccaacctatcatatttatgaaactttggatcattgttaggagtgtgtcttattacacaaatcttaacaggattatttctagctatacactatactgcagatacctcttccgcattctcatctgtagctcacatctgccgagatgttaattacggctgagctatacgcaacattcatgccaatggcgcctccatcttctttatttgtatttatatacacatcgggcgaggaatatattatggctcctatatatataaagaaacctgaaatattggagtagtcctactatttctcgtaatagcaacagcctttgtaggatatgttttaccatggggacaaatatcattctgaggggctaccgttattacaaacttactatcagcagttccatatataggggacaccttagttcaatgaatttgaggcggcttctcagtagacaaagctactttaacccgatttttcgccttccattttattttaccattcttaattgctggggccagcattgttcatcttatat?ccttcatgaaacaggctcaaacaacccaacaggattagactccaaccctgataaaatcccattccacccatttttctcttacaaagatcttttgggcttcctaatta??????????????????????????????????????????????????????????????????????????????????????????????????
    Torrey2         aacccaccctctac?aaaa?taattaataattcttttattgacttacccgccccatccaacctatcatatctatgaaactttggatcattgttaggagtgtgtcttattacacaaatcttaacaggattatttctagctatacactatactgcagatacctcttccgcattctcatctgtagcccacatctgccgagatgttaattacggctgagctatacgcaacattcatgccaatggcgcctccatcttctttatttgtatttatatacacatcgggcgaggaatatattatggctcctatatatataaagaaacctgaaatattggagtagtcctactatttctcgtaatagcaacagcctttgtaggatatgttttaccatggggacaaatatcattctgaggggctaccgttattacaaacttactatcagcagttccatatataggggacaccttagttcaatgaatttgaggcggcttctcagtagacaaagctactttaacccgatttttcgccttccattttattttaccattcttaattgctggggccagcattgttcatcttatattccttcatgaaacaggctc?aacaacccaacaggattagactccaaccctgataaaatcccattccacccatttttctcttataaagatcttttgggcttcctaattatattactaatactaatatttatttctttattaacacccaatcttctaggcgaccca?aaaacttcactcccgcaaaccctttagttacccctccacat
    MVZ155765       aacccaccctctactaaaagtaattaataactcttttattga?ttacccgccccatccaacctatcatatttatgaaactttggatcattattaggagtatgtcttattacacaaatcttaacaggattatttctagctatacactatactgcagatacctcttccgcattctcatctgtagcccacatctgccgagatgttaattacggctgagctatacgcaacattcatgccaatggcgcctccatcttctttatttgtatttatatacacatcgggcgaggaatatattatggctcttatatatataaagaaacctgaaatattggagtagtcctactatttctcgtaatagcaacagcctttgtaggatatgttttaccatggggacaaatatcattctgaggggctaccgttattacaaacttactatcagcagttccatatataggggacaccttagttcaatgaatttgaggcggcttctcagtagacaaagctactttaacccgatttttcgccttccattttattttaccattcttaattgctggggccagcattgttcatcttatattccttcatgaaacaggctcaaacaacccaacaggattagactccaaccctgataaaatcccattccacccatttttctcttacaaagatcttttgggcttcctaattatattactaatactaatatttatttctttattaatacccaatcttctaggcgatccagaaaacttcactcccgcaaaccctttagttacccctccacat
    MVZ222787       aacccaccctctactaaaagtaattaataattcttttattgacttacccgccccatccaacctatcatatttatgaaactttgggtcattgttaggagtgtgtcttattacacaaatcttaacaggattatttctagctatacactatactgcagatacctcttccgcattctcatctgtggcccacatctgccgagatgttaattacggctgagctatacgaaacattcatgccaatggcgcctccatcttctttatttgtatttacatacacattgggcgaggaatatattatggctcctatatatataaagaaacctgaaatattggagtagtcctactatttctcgtaatagcaacagcctttgtaggatatgttttaccatgggggcaaatatcattctgaggggctaccgttattacaaatttactatcagcagttccatatataggggacaccttagttcaatgaatttgaggcggcttctcagtagacaaagctactttaacccgatttttcgccttccattttattttacccttcttaattgctggggccagcattgttcatcttatattccttcatgaaacaggctcaaacaacccaacaggattagactccaaccctgataaaatcccattccacccatttttctcttacaaagatcttttaggcttcctaattatattactgatactaatatttatttctttattaacacccaatcttctaggcgacccagaaaacttcactcccgcaaatcctttagttacccctccacat
    MVZ222877       aacccaccctctactaaaagtaattaataattcttttattgacttacccgccccatccaacctatcatatttatgaaactttgggtcattgttaggagtgtgtcttattacacaaatcttaacaggattatttctagctatacactatactgcagatacctcttccgcattctcatctgtggcccacatctgccgagatgttaattacggctgagctatacgaaacattcatgccaatggcgcctccatcttctttatttgtatttacatacacattgggcgaggaatatattatggctcctatatatataaagaaacctgaaatattggagtagtcctactatttctcgtaatagcaacagcctttgtaggatatgttttaccatgggggcaaatatcattctgaggggctaccgttattacaaatttactatcagcagttccatatataggggacaccttagttcaatgaatttgaggcggcttctcagtagacaaagctactttaacccgatttttcgccttccattttattttacccttcttaattgctggggccagcattgttcatcttatattccttcatgaaacaggctcaaacaacccaacaggattagactccaaccctgataaaatcccattccacccatttttctcttacaaagatcttttaggcttcctaattatattactgatactaatatttatttctttattaacacccaatcttctaggcgacccagaaaacttcactcccgcaaatcctttagttacccctccacat
    MVZ222912       aacccaccctctactaaaagtaattaataattcttttattgacttacccgccccatccaacctatcatatttatgaaactttgggtcattgttaggagtgtgtcttattacacaaatcttaacaggattatttctagctatacactatactgcagatacctcttccgcattctcatctgtggcccacatctgccgagatgttaattacggctgagctatacgaaacattcatgccaatggcgcctccatcttctttatttgtatttacatacacattgggcgaggaatatattatggctcctatatatataaagaaacctgaaatattggagtagtcctactatttctcgtgatagcaacagcctttgtaggatatgttttaccatgggggcaaatatcattctgaggggctaccgttattacaaatttactatcagcagttccatatataggggacaccttagttcaatgaatttgaggcggcttctcagtagacaaagctactttaacccgatttttcgccttccattttattttacccttcttaattgctggggccagcattgttcatctcatattccttcatgaaacaggctcaaacaacccaacaggattagactccaaccctgataaaatcccattccacccatttttctcttacaaagatcttttaggcttcctaattatattactgatactaatatttatttctttattaacacccaatcttctaggcgacccagaaaacttcactcc????????????????????????????
    MVZ222914       aacccaccctctattaaaagtaattaataactcttttattgacttacccgccccatccaacctatcatatttatgaaactttggatcgttgttaggagtgtgtcttattacacaaatcttaacaggattatttctagctatacactatactgcagatacctcttccgcattctcatctgtggcccacatctgccgagatgttaattacggctgagctatacgcaacattcatgccaatggcgcctccatcttctttatttgtatttatatacacattgggcgaggaatatattatggctcctatatatataaagaaacctgaaatattggagtagtcctactatttctcgtaatagcaacagcctttgtaggatatgttttaccatgggggcaaatatcattctgaggggctaccgttattacaaatttactatcagcagttccatatataggggataccttagttcaatgaatttgaggcggcttctcagtagaaaaagctactttaacccgatttttcgccttccattttattttaccattcttaattgctggggccagcattgttcatcttatattccttcatgaaacaggctcaaacaacccaacagggttagactccaaccctgataaaatcccattccacccatttttctcttacaaagatcttttaggcttcctaattatattactaatactaatatttatttctttattaacacccaatcttctaggcgacccagaaaacttcactcccgcaaatcctttagttacccctccacat
    MVZ225605       aacccaccctctattaaaagtaattaataactcttttattgacttacccgccccatccaacctatcatatttatgaaactttggatcattgttaggagtgtgtcttatcacacaaatcttaacaggattatttctagctatacactatactgcagatacctcttccgcattctcatctgtggcccacatctgccgagatgttaattacggctgagctatacgcaacattcatgccaatggcgcctccatcttctttatttgtatttacatacacattgggcgaggaatatattatggctcctatatatataaagaaacctgaaatattggagtagtcctactatttctcgtaatagcaacagcctttgtaggatatgttttaccatgggggcaaatatcattctgaggggctaccgttattacaaatttactatcagcagttccatatataggggataccttagttcaatgaatttgaggcggcttctcagtagacaaagctactttaacccgatttttcgccttccattttattttaccattcttaattgctggggccagcattgttcatcttatattccttcatgaaacaggctcaaacaacccaacagggttagactccaaccctgataaaatcccattccacccatttttctcttacaaagatcttttaggcttcctaattatattactaatactaatatttatttctttattaacacccaatcttctaggcgacccagaaaacttcactcccgcaaatcctttagttacccctccacat
    MVZ225607       aacccaccctctattaaaagtaattaataactcttttattgacttacccgccccatccaacctatcatatttatgaaactttggatcattgttaggagtgtgtcttatcacacaaatcttaacaggattatttctagctatacactatactgcagatacctcttccgcattctcatctgtggcccacatctgccgagatgttaattacggctgagctatacgcaacattcatgccaatggcgcctccatcttctttatttgtatttacatacacattgggcgaggaatatattatggctcctatatatataaagaaacctgaaatattggagtagtcctactatttctcgtaatagcaacagcctttgtaggatatgttttaccatggggacaaatatcattctgaggggctaccgttattacaaatttactgtcagcagttccatatataggggataccttagttcaatgaatttgaggcggcttctcagtagacaaagctactttaacccgatttttcgccttccattttattttaccattcttaattgctggggccagcattgttcatcttatattccttcatgaaacaggctcaaacaacccaacagggttagactccaaccctgataaaatcccattccacccatttttctcttacaaagatcttttaggcttcctaattatattactaatactaatatttatttctttattaacacccaatcttctaggcgacccagaaaacttcactcccgcaaatcctttagttacccctccacat
    MVZ225608       aacccaccctctattaaaagtaattaataactcttttattgacttacccgccccatccaacctatcatatttatgaaactttggatcattgttaggagtgtgtcttatcacacaaatcttaacaggattatttctagctatacactatactgcagatacctcttccgcattctcatctgtggcccacatctgccgagatgttaattacggctgagctatacgcaacattcatgccaatggcgcctccatcttctttatttgtatttacatacacattgggcgaggaatatattatggctcctatatatataaagaaacctgaaatattggagtagtcctactatttctcgtaatagcaacagcctttgtaggatatgttttaccatggggacaaatatcattctgaggggctaccgttattacaaatttactgtcagcagttccatatataggggataccttagttcaatgaatttgaggcggcttctcagtagacaaagctactttaacccgatttttcgccttccattttattttaccattcttaattgctggggccagcattgttcatcttatattccttcatgaaacaggctcaaacaacccaacagggttagactccaaccctgataaaatcccattccacccatttttctcttacaaagatcttttaggcttcctaattatattactaatactaatatttatttctttattaacacccaatcttctaggcgacccagaaaacttcactcccgcaaatcctttagttacccctccacat
    MVZ225623       aacccaccctctattaaaagtaattaataactcttttattgacttacccgccccatccaacctatcatatttatgaaactttggatcattgttaggagtgtgtcttatcacacaaatcttaacaggattatttctagctatacactatactgcagatacctcttccgcattctcatctgtggcccacatctgccgagatgttaattacggctgagctatacgcaacattcatgccaatggcgcctccatcttctttatttgtatttacatacacattgggcgaggaatatattatggctcctatatatataaagaaacctgaaatat?ggagtagtcctactatttctcgtaatagcaacagcctttgtaggatatgttttaccatggggacaaatatcattctgaggggctaccgttattacaaatttactatcagcagttccatatataggggataccttagttcaatgaatttgaggcggcttctcagtagacaaagctactttaacccgatttttcgccttccattttattttaccattcttaattgctggggccagcattgttcatcttatattccttcatgaaacaggctcaaacaacccaacagggttagactccaaccctgataaaatcccattccacccatttttctcttacaaagatcttttaggcttcctaattatattactaatactaatatttatttctttattaacacccaatcttctaggcgacccagaaaacttcactcccgcaaatcctttagttacccctccacat
    MVZ225614       aacccaccctctattaaaagtaattaataactcttttattgacttacccgccccatccaacctatcatatttatgaaactttggatcattgttaggagtgtgtcttatcacacaaatcttaacaggattatttctagctatacactatactgcagatacctcttccgcattctcatctgtggcccacatctgccgagatgttaattacggctgagctatacgcaacattcatgccaatggcgcctccatcttctttatttgtatttacatacacattgggcgaggaatatattatggctcctatatatataaagaaacctgaaatattggagtagtcctactatttctcgtaatagcaacagcctttgtaggatatgttttaccatggggacaaatatcattctgaggggctaccgttattacaaatttactatcagcagttccatatataggggataccttagttcaatgaatttgaggcggcttctcagtagacaaagctactttaacccgatttttcgccttccattttattttaccattcttaattgctggggccagcattgttcatcttatattccttcatgaaacaggctcaaacaacccaacagggttagactccaaccctgataaaatcccattccacccatttttctcttacaaagatcttttaggcttcctaattatattactaatactaatatttatttctttattaacacccaatcttctaggcgacccagaaaacttcactcccgcaaatcctttagttacccctccacat
    MVZ236121       aacccaccctctattaaaagtaattaataactcttttattgacttacccgccccatccaacctatcatatttatgaaactttggatcattgttaggagtgtgtcttattacacaaatcttaacaggattatttctagctatacactatactgcagatacctcttccgcattctcatctgtggcccacatctgccgagatgttaattacggctgagctatacgcaacattcatgccaatggcgcctccatcttctttatttgtatttacatacacattgggcgaggaatatattatggttcctatatatataaagaaacctgaaatattggagtagtcctactatttctcgtaatagcaacagcctttgtaggatatgttttaccatgggggcaaatatcattctgaggggctaccgttattacaaacttactatcagcagttccatatataggggataccttagttcaatgaatttgaggcggcttctcagtagacaaagctactttaacccgatttttcgccttccattttattttaccattcttaattgctggggccagcattgttcatcttatattccttcatgaaacaggctcaaacaacccaacagggttagactccaaccctgataaaatcccattccacccatttttctcttacaaagatcttttaggcttcctaattatactactgatactaatatttatttctttattaacacccaatcttctaggcgacccagaaaacttcactcccgcaaatcctttagttacccctccacat
    MVZ225610       aacccaccctctattaaaagtaattaataactcttttattgacttacccgccccatccaacctatcatatttatgaaactttggatcattgttaggagtgtgtcttattacacaaatcctaacaggattatttctagctatacactatactgcagatacctcttccgcattctcatctgtggcccacatctgccgagatgttaattacggctgagctatacgcaacattcatgccaatggcgcctccatcttctttatttgtatttatatacacattgggcgaggaatatattatggctcctatatatataaagaaacctgaaatattggagtagtcctactatttctcgtaatagcaacagcctttgtaggatatgttttaccatgggggcaaatatcattctgaggggctaccgttattacaaatttactatcagcagttccatatataggggataccttagttcaatgaatttgaggcggcttctcagtagacaaagctactttaacccgatttttcgccttccattttattttaccattcttaattgctggggccagcattgttcatcttatattccttcatgaaacaggctcaaacaacccaacagggttagactccaaccctgataaaatcccattccacccatttttctcttacaaagatcttttaggcttcctaattatactactgatactaatatttatttctttattaacacccaatcttctaggcgacccagaaaacttcactcccgcaaatcctttagttacccctccacat
    MVZ222925       aacccaccctctattaaaagtaattaataactcttttattgacttacccgccccatccaacctatcatatttatgaaactttggatcattgttaggagtgtgtcttattacacaaatcttaacaggattatttctagctatacactatactgcagatacctcttccgcattctcatctgtggcccacatctgccgagatgttaattacggctgagctatacgcaacattcatgccaatggcgcctccatcttctttatttgtatttatatacacattgggcgaggaatatattatggctcctatatatataaagaaacctgaaatattggagtagtcctactatttctcgtaatagcaacagccttwgtaggatatgttttaccatgggggcaaatatcattctgaggggctaccgttattacaaatttactatcagcagttccatatataggggataccttagttcaatgaatttgaggcggcttctcagtagacaaagctactttaacccgatttttcgccttccattttattttaccattcttaattgctggggccagcattgttcatcttatattccttcatgaaacaggctcaaacaacccaacagggttagactccaaccctgataaaatcccattccacccatttttctcttacaaagatcttttaggcttcctaattatattactaatactaatatttatttctttattaacacccaatcttctaggcgacccagaaaacttcactcccgcaaatcctttagttacccctccacat
    MVZ225644       aacccaccctctattaaaagtaattaataactcttttattga?ttacccgccccatccaacctatcatatttatgaaactttggatcattgttaggagtgtgtcttattacacaaatcttaacaggat?atttctagctataca?tatactgcagacacctcttccgcattctcatctgtggcccacatctgccgagatgttaattacg?ctgagctatacgcaacattcatgccaatggcgcctccatcttctttatttgtatttatatacacattgggcgaggaatatattatggctcctatatatataaagaaacctgaaatattggagtagtc?tactattt?tcgtaatagcaacagcctttgta?gatatgttttaccatgggggcaaatatcattctgaggggctaccgttattacaaatttactatcagcagttccatatataggggatacctta?ttcaatgaatttgaggcggcttctcagtagacaaagctactttaacccgatttttcgccttccattttattttaccattcttaattgctggggcca?cattgttcatcttatattccttcatgaaacaggctc?aacaacccaacagggttagactccaaccctgataaaatcccattccaccccttt??ctcttacaaa?atcttt?aggcttcctaattatattactaatactaatatttatttctttattaacacc?aatcttctaggcgac?ca?aaaacttcactcccgc?aatcctttagttac?cctccac??
    MVZ222794       aacccaccctctattaaaagtaattaataactcttttgttgacttaccgccccgatccaacctatcatatttatgaaactttggatcattgttaggggtgtgtcttattacacaaatcttaacaggattatttctagctatacactatactgcagatacctcttccgcattctcatctgtggcccacatctgccgaga?gttaattacggctgagctatacgcaacattcatgccaatggcgcctccatcttctttatttgtatttatatacacattgggcgaggaatatattatggctcctatatatataaagaaacctgaaatattggagtagtcctactatttctcgtaatagcaacagccyttgtaggatatgtyytaccatgggggcaaatatcattctgaggggctac?gttattacaaatttactatcagcagttccatatataggggataccttagttcaatgaatttgaggcggcttctcagtagacaaagctactttaacccgatttttcgccttccattttattttaccattcttaattgctggggccagcattgttcatcttatattccttcatgaaacaggctcaaacaacccaacagggttagactccaaccctgataaaatcccattccacccatttttctcttacaaagatcttttaggcttcctaattatattactaatactaatatttatttctttattaacacccaatcttctaggcgacccagaaaacttcactcc????????????????????????????
    MVZ225705       aacccaccctctactaaaagtaattaataactcttttattgacttacccgccccatccaacctatcatatttatgaaactttggatcattgttaggagtgtgtcttattacacaaatcttaacaggattatttctagctatacactatactgcagatacctcttccgcattctcatctgtggcccacatctgccgagatgttaattacggctgagctatacgaaacattcatgccaatggcgcctccatcttctttatttgtatttatatacacattgggcgaggaatatattatggctcctatatatataaagaaacctgaaatattggagtagtcctactatttctcgtaatagcaacagcctttgtaggatatgttttaccatgggggcaaatatcattctgaggggctaccgttattacaaatttactatcagcagttccatatataggggacaccttagttcaatgaatttgaggcggcttctcagtagacaaagctactttaacccgatttttcgccttccattttattttaccgttcttaattgctggggccagcattgttcatcttatattccttcatgaaacaggctcaaacaacccaacagggttagactccaaccctgataaaatcccattccacccatttttctcttacaaagatcttttaggcttcctaattatattactgatactaatatttatttctttattaacacccaatcttctaggcgacccagaaaacttcactcccgcaaatcctttagttacccctccacat
    MVZ215862       ?????????????????????aattaataactcttttattgacttccccgccccatccaacctatcatatttatgaaactttggatcattgttaggagtgtgtcttattacacaaatcttaacaggattatttcta???????????????????????????????cattctcatct?t?gcccacatctgccgagatgttaattacggctgagctatacgcaacattcatgccaatggcgcctccatcttctttatttgtatttacatacacattgggcgaggaatatattatggctcctatatatataaagaaacctgaaatattggagtagtcctactatttct?gtaatagcaacagcctttgtaggatatgttttaccatgggggcaaatatcattctgaggggctaccgttattacaaatttactatcagcagttccatatataggggataccttagttcaatgaatttgaggcggcttctcagtagacaaagctactttaacccgatttttcgccttccattttattttaccattcttaattgctggggccagcattgttcatcttatattccttcatgaaacaggctcaaacaacccaacagg????????????????????????????????????????????????????????????????????????????????????????????????????????????????????????????????????????????????????????????????????????????
    DBW4920         aacccaccctctactaaaagtaattaataactcttttattgac?tacctgccccatccaacctatcatatttatgaaacttcggatcattgttaggagtgtgtcttattacacaaatcttaacaggattatttctagctatacactatactgcagatacctcttccgcattctcatctgtagcccacatctgccgagatgttaattacggctgagctatacgcaacattcatgccaatggcgcctccatcttctttatttgtatttatatacacattgggcgaggaatatattatggctcctatatatataaagaaacctgaaatattggagtagtcctactatttctcgtaatagcaacagcctttgtaggatatgttttaccatgagggcaaatatcattctgaggggctaccgttattacaaacttactatcagcagttccatatatgggggacaccttagttcaatgaatttgaggcggcttctcagtagacaaagctaccttaacccgatttttcgccttccattttattttaccattcttaattgctggggccagcattgttcatcttatattccttcatgaaacaggctcaaacaacccaacaggattggagtctaaccctgataaaatcccattccacccatttttttcttacaaagatcttttgggcttcctaattatattactaatactaatatttatttctttactaatacccaatcttctaggcgacccagaaaacttcactcccgcaaatcctttagttacccctccacat
    Torrey1         aacccaccctctactaaaagtaattaataattcttttattgacttacctgccccatccaacctatcatatttatgaaacttcggatcattgttaggagtgtgtcttattacacaaatcttaacaggattatttctagctatacactatactgcagatacctcttccgcattctcatctgtagcccacatctgccgagacgttaattacggctgagctatacgcaacattcatgccaatggcgcctccatcttctttatttgtatttacatacacattgggcgaggaatatattatggctcctatatatataaagaaacctgaaatattggagtagtcctactatttctcgtaatagcaacagcctttgtaggatatgttttaccatgagggcaaatatcattctgaggggctaccgttattacaaacttactatcagcagttccatatatgggggacaccttagttcaatgaatttgaggcggcttctca?tagacaaagctactttaacccgatttttcgccttccattttattttaccattcttaattgctggggccagcattgttcatcttatattccttcatgagacaggctcaaacaacccaacagggttggagtctaaccctgataaaattccattccacccatttttttcttacaaagatcttttgggcttcctaattatattactaacactaatatttatttctttactaatacccaatcttctaggcgacccagaaaacttcactcccgcaaatcctttagttacccctccacat
    MVZ236077       aacccaccctctactaaaagtaattaataactcttttattgacttacccgccccatccaacctatcatatttatgaaactttggatcattattaggagtgtgtcttattacacaaatcttaacaggattatttctagctatacactatactgcagacacctcttccgcattctcatctgtagcccacatctgccgagatgttaattacggctgaactatacgcaacattcatgccaatggcgcctccatcttctttatttgtatttacatacacattgggcgaggaatatattatggctcctatatatataaagaaacctgaaatattggagtagtcctactatttctcgtaatagcaacagcctttgtaggatatgttttaccatgagggcaaatatcattctgaggggctaccgttattacaaacttactatcagcagttccatatataggggacaccttagttcaatgaatttgaggcggcttctcagtagacaaagctactttaacccgatttttcgccttccattttattttaccattcttaattgctggggccagcattgttcatcttatattccttcatgaaacaggctcaaacaacccaacaggattagactccaaccctgataaaatcccattccacccatttttctcttacaaagatcttttgggcttcctaattatactactaatactaatatttatttctttactaatacccaatcttctaggcgacccagaaaacttcactcccgcaaatcctttagttacccctccacat
    Pointsetta      aacccaccctctactaaaagtaattaataactcttttattgacttacccgccccatccaacctatcatatttatgaaactttggatcattattaggagtgtgtcttattacacaaatcttaacaggattatttctagctatacactatactgcagacacctcttccgcattctcatctgtagcccacatctgccgagatgttaattacggctgaactatacgcaacattcatgccaatggcgcctccatcttctttatttgtatttacatacacattgggcgaggaatatattatggctcctatatatataaagaaacctgaaatattggagtagtcctactatttctcgtaatagcaacagcctttgtaggatatgttttaccatgagggcaaatatcattctgaggggctaccgttattacaaacttactatcagcagttccatatataggggacaccttagttcaatgaatttgaggcggcttctcagtagacaaagctactttaacccgatttttcgccttccattttattttaccattcttaattgctggggccagcattgttcatcttatattccttcatgaaacaggctcaaacaacccaacaggattagactccaaccctgataaaatcccattccacccatttttctcttacaaagatcttttgggcttcctaattatactactaatactaatatttatttctttactaatacccaatcttctaggcgacccagaaaacttcactcccgcaaatcctttagttacccctccacat
    Torrey3         aacccaccctctactaaaagtaattaataactcttttattgacttacccgccccatccaacctatcatatttatgaaactttggatcgttgttaggagtgtgtcttattacacaaatcttaacaggattatttctagctatacactatactgcagacacctcttccgcattctcatctgtagcccacatctgccgagatgtcaattacggctgagctatacgcaacattcatgccaatggcgcctccatcttctttatttgtatttacatacacattgggcgaggaatatattatggctcctatatatataaagaaacctgaaatattggagtagtcctactatttctcgtaataacaacagcctttgtaggatatgttttaccatgagggcaaatatcattctgaggggctaccgttattacaaacttactatcagcagttccatatataggggacacctta?ttcaatgaatttgaggcggcttctca?tagacaaagctactttaacccgatttttcgccttccattttatcttaccattcttaattgctggggccagcattgttcatcttatattccttcatgaaacaggctcaaacaacccaacaggattagactccaaccctgataaaatcccattccacccatttttctcttacaaagatcttttgggcttcctaattatactactaatactaatacttatttctttactaatacccaatcttctaggcgacccagaaaacttcactcccgcaaatcctttagttacccctccacat
    GP411           aacccaccctctactaaaagtaattaataactcttttattgacttacccgccccatccaacctatcatatttatgaaactttggatcattattaggagtgtgtcttattacacaaatcttaacaggattatttctagctatacactatactgcagacacctcttccgcattctcatctgtagcccacatctgccgagatgttaattacggctgagctatacgcaacattcatgccaatggcgcctccatcttctttatttgtatttacatacacattgggcgaggaatatattatggctcctacatatataaagaaacctgaaatattggagtagtcctactatttctcgtaatagcaacagcctttgtaggatatgttttaccatgagggcaaatatcattctgaggggctaccgttattacaaacttactatcagcagttccatatataggggacaccttagttcaatgaatttgaggcggcttctcagtagacaaagctactttaacccgatttttcgccttccattttattttaccattcttaattgctggggccagcattgttcatcttatattccttcatgaaacaggctcaaacaacccaacaggattagactccaaccctgataaaatcccattccacccatttttctcttacaaagatcttttgggcttcctaattatactactaatactaatatttatttctttactaatacccaatcttctaggcgacccagaaaacttcactcccgcaaatcctttagttacccctccacat
    GP414           aacccaccctctactaaaagtaattaataactcttttattgacttacccgccccatccaacctatcatatttatgaaactttggatcattattaggagtgtgtcttattacacaaatcttaacaggattatttctagctatacactatactgcagacacctcttccgcattctcatctgtagcccacatctgccgagatgttaattacggctgagctatacgcaacattcatgccaatggcgcctccatcttctttatttgtatttacatacacattgggcgaggaatatattatggctcctacatatataaagaaacctgaaatattggagtagtcctactatttctcgtaatagcaacagcctttgtaggatatgttttaccatgagggcaaatatcattctgaggggctaccgttattacaaacttactatcagcagttccatatataggggacaccttagttcaatgaatttgaggcggcttctcagtagacaaagctactttaacccgatttttcgccttccattttattttaccattcttaattgctggggccagcattgttcatcttatattccttcatgaaacaggctcaaacaacccaacaggattagactccaaccctgataaaatcccattccacccatttttctcttacaaagatcttttgggcttcctaattatactactaatactaatatttatttctttactaatacccaatcttctaggcgacccagaaaacttcactcccgcaaatcctttagttacccctccacat
    MVZ225689       aacccaccctctactaaaagtaattaataattcttttattgacttacctgccccatccaacctatcatatttatgaaactttggttcattgttaggagtatgtcttattacacaaatcttaacaggattatttctagctatacactatactgcagatacctcttccgcattctcatctgtagcccacatctgccgagatgttaattacggctgagctatacgcaacattcatgccaatggcgcctccatcttctttatttgtatttacatacacattgggcgaggaatatattatggctcctacatatataaagaaacctgaaatattggagtagtcctactatttctcgtaatagcaacagcctttgtaggatatgttttaccatgagggcaaatatcattctgaggggctaccgttattacaaacttactatcagcagtcccatatataggggacaccttagttcaatgaatttgaggcggcttctcagtagacaaagctactttaacccgatttttcgccttccattttattttaccattcttaattgctggggccagcattgttcatcttatattccttcatgaaacaggctcaaacaacccaacagggttggagtctaaccctgataaaatcccattccacccatttttttcttacaaagatcttttaggcttcctaattatattattaatactaatatttatttctttactaatacccaatcttctaggcgacccagaaaacttcactcccgcaaatcctttagttacccctccacat
    MVZ225988       ????????????????????????????????????????gacttacctgccccatccaacctatcatatttatgaaactttggttcattgttaggagtatgtcttattacacaaatcttaacaggattatttctagctatacactatactgcagatacctcttccgcattctcatctgtagcccacatctgccgagatgttaattacggctgagctatacgcaacattcatgccaatggcgcctccatcttctttatttgtatttacatacacattgggcgaggaatatattatggctcctacatatataaagaaacctgaaatattggagtagtcctactatttctcgtaatagcaacagcctttgtaggatatgttttaccatgagggcaaatatcattctgaggggctaccgttattacaaacttactatcagcagtcccatatataggggacaccttagttcaatgaatttgaggcggcttctcagtagacaaagctactttaacccgatttttcgccttccattttattttaccattcttaattgctggggccagcattgttcatcttatattccttcatgaaacaggctcaaacaacccaacagggttggagtctaaccctgataaaatcccattccacccatttttttcttacaaagatcttttaggcttcctaattatattattaatactaatatttatttctttactaatacccaatcttctaggcgacccagaaa??????????????????????????????????????
    MVZ225704       aacccaccctctactaaaagtaattaataattcttttattgacttacctgccccatccaacctatcatatttatgaaactttggttcattgttaggagtatgtcttattacacaaatcttaacaggattatttctagctatacactatactgcagatacctcttccgcattctcatctgtagcccacatctgccgagatgttaattacggctgagctatacgcaacattcatgccaatggcgcctccatcttctttatttgtatttatatacacattgggcgaggaatatattatggctcctacatatataaagaaacctgaaatattggagtagtcctactatttctcgtaatagcaacagcctttgtaggatatgttttaccatgagggcaaatatcattctgaggggctaccgttattacaaacttactatcagcagttccatatataggggacaccttagttcaatgaatttgaggcggcttctcagtagacaaagctactttaacccgatttttcgccttccattttattttaccattcttaattgctggggccagcattgttcatcttatattccttcatgaaacaggctcaaacaacccaacagggttggagtctaaccctgataaaatcccattccacccatttttttcttacaaagatcttttaggcttcctaattatattattaatactaatatttatttctttactaatacccaatcttctaggcgacccagaaaacttcactcccgcaaatcctttagttacccctccacat
    MVZ225987       ????????????????????????????????????????gacttacctgccccatccaacctatcatatttatgaaactttggttcattgttaggagtatgtcttattacacaaatcttaacaggattatttctagctatacactatactgcagatacctcttccgcattctcatctgtagcccacatctgccgagatgttaattacggctgagctatacgcaacattcatgccaatggcgcctccatcttctttatttgtatttatatacacattgggcgaggaatatattatggctcctacatatataaagaaacctgaaatattggagtagtcctactatttctcgtaatagcaacagcctttgtaggatatgttttaccatgagggcaaatatcattctgaggggctaccgttattacaaacttactatcagcagttccatatataggagacaccttagttcaatgaatttgaggcggcttctcagtagacaaagctactttaacccgatttttcgccttccattttattttaccattcttaattgctggggccagcattgttcatcttatattccttcatgaaacaggctcaaacaacccaacagggttggagtctaaccctgataaaatcccattccacccatttttttcttacaaagatcttttaggcttcctaattatattattaatactaatatttatttctttactaatacccaaccttctaggcgacccagaaa??????????????????????????????????????
    MVZ225986       aacccaccctctactaaaagtaattaataatt?ttttattga?ttac?tgccccatccaac?tatcatatttatgaaactttggttcattgttaggagtatgtcttattacacaaatcttaacaggattatttctagctatacactatactgcagatacctcttccgcattctcatctgtagcccacatctgccgagatgttaattacggctgagctatacgcaacattcatgccaatggcgcctccatcttctttatt?gtatttatatacacattgggcgaggaatatattatggctcctacatatataaagaaacctgaaatattggagtagtcctactatttctcgtaatagcaacagcctttgtaggatatgttttaccatgagggcaaatatcattctgaggggctaccgttattacaaacttactatcagcagttccatatataggagacaccttagttcaatgaatttgaggcggcttctcagtagacaaagctactttaacccgatttttcgccttccattttattttaccattcttaattgctggggccagcattgttcatcttatattccttcatgaaacaggctcaaacaacccaacagggttggagtctaaccctgataaaatcccattccacccatttttttcttacaaagatcttttaggcttcctaattatattattaatactaatatttatttctttactaatacccaaccttctaggcgacccagaaaacttcactcccgcaaatcctttagttacccctccacat
    MVZ181448       aacccaccctctactaaaagtaattaataattcttttattgacttacctgccccatccaacctatcatatttatgaaactttggttcattattaggagtatgtcttattacacaaatcttaacaggattatttctagctatacactatactgcagatacctcttccgcattctcatctgtagcccacatctgccgagatgttaattacggctgagctatacgcaacattcatgccaatggcgcctccatcttctttatttgtatttacatacacattgggcgaggaatatattatggctcctacatatataaagaaacctgaaatattggagtagtcctactatttctcgtaatagcaacagcctttgtaggatatgttttaccatgagggcaaatatcattctgaggggctaccgttattacaaacttactatcagcagttccatatataggggacaccttagttcaatgaatttgaggcggcttctcagtagacaaagctactttaacccgatttttcgccttccattttattttaccattcttaattgctggggccagcattgttcatcttatattccttcatg?????????????????????????????????????????????????????????????????????????????????????????????????????????????????????????????????????????????????????????????????????????????????????????????????????
    MVZ167880       ???????????????????????????????tcttttattgacttacccgccccatccaatctatcatatttatgaaactttggatcattgttaggagtgtgtcttattacacaaatcttaacaggattatttctagctatacactataccgcagatacctcttccgcattctcatctgtagcccacatctgccgaga?gttaattacggctgagctatacgcaacattcatgccaatggcgcctccatcttctttatttgtatttatatacacattgggcgaggaatatattatggctcctacatatataaagaaacctgaaatgttggagtaatcctactttttctcgtaatagcaacag?ctttgtagga??????????????????caaatctcattctggggggctacc?ttattacaaatttattatcagcagttccatatataggagacaccttagttcaatgaatttgaggcggcttctcagtagac?????????ttaacccgatttttcgccttccattttattttacctttcttaattgctggagccagcattgttcatcttatattccttcatgagacaggctcaaacaacccaacaggattagactccaaccctgataaaatcccgttccacccgtttttctcttacaaagatcttttgggcttcctaattatattac?catactaatatttatttctctactaac??????tcttctaggc?accca??????????????????????????????????????????
    MVZ228296       ????????????????????????taacaactcttttattgacttacccgccccatccaatctatcatatttatgaaactttggatcattgttaggagtgtgtcttattatacaaatcttaacaggattatttctagctatacactataccgcagatacctcttccgcattctcatctgtagcccacatctgccgagatgttaactacggctgagctatacgcaacattcatgccaatggcgcctccatcttctttatttgtatttatatacacattgggcgaggaatatattatggctcctacatatataaagaaacctgaaatgttggagtaatcctactttttctcgtaatagcaacagcctttgtaggatatgttctgccatgagggcaaatatcattctggggggctaccgttattacaaatttactatcagcagttccatatataggggacaccttagttcaatgaatttgaggcggcttctcagtagacaaagctactttaacccgatttttcgccttccattttattttacctttcttaattgctggagccagcattgttcatcttatgttccttcatgaaacaggctcaaacaacccaacaggattaaactccaaccctgataaaatcccgttccacccgtttttctcttacaaagatcttttgggcttcctaattatattattaatactaatatttatttctctactaatacctaatcttctaggcgacccagaaaacttcactcccgcaaatcctt?????????????????
    Motte           aactcaccccctactaaaagtagttaataactcttttattgacttacccgccccatccaatttgtcatatttatgaaactttggatcattgttaggagtgtgtcttattacacaaatcttaacaggattatttctagctatacactataccgcagatacctcttccgcattctcatctgtagcccacatctgccgagatgttaattacggctgagctatacgaaacattcatgccaatggcgcctccatcttctttatttgtatttatatacacattgggcgaggaatatattatggctcctacatatataaagaaacctgaaatattggagtaatcctactttttctcgtaatagcaacagcctttgtaggatatgttctaccatgagggcaaatatcattctggggggctaccgttattacaaatttactatcagcagttccatatataggggacaccttagttcaatgaatttgaggcggcttctcagtagacaaagctactttaacccgatttttcgccttccattttattttaccattcttaattgctggagctagcattgttcatcttatgttccttcatgaaacaggctcaaacaacccaacaggattagactccaaccctgataaaatcccgttccacccatttttctcttacaaagatcttttaggctttctaattatattactcacactaatatttatttctttactaacacccaatcttctaggcgacccagaaaacttcactcccgcaaatcctttaattacccctccacat
    Skinner         aactcaccccctactaaaagtagttaataactcttttattgacttacccgccccatccaatttgtcatatttatgaaactttggatcattgttaggagtgtgtcttattacacaaatcttaacaggattatttctagctatacactataccgcagatacctcttccgcattctcatctgtagcccacatctgccgagatgttaattacggctgagctatacgaaacattcatgccaatggcgcctccatcttctttatttgtatttatatacacattgggcgaggaatatattatggctcctatatatataaagaaacctgaaatattggagtaatcctactttttctcgtaatagcaacagcctttgtaggatatgttctaccatgagggcaaatatcattctggggggctaccgttattacaaatttactatcagcagttccatatataggagacaccttagttcaatgaatttgaggcggcttctcagtagacaaagctactttaacccgatttttcgccttccattttattttaccattcttaattgctggagctagcattgttcatcttatgttccttcatgaaacaggctcaaacaacccaacaggattagactccaaccctgataaaatcccgttccacccatttttctcttacaaagatcttttaggctttctaattatattactcacactaatatttatttctttactaacacccaatcttctaggcgacccagaaaacttcactcccgcaaatcctttaattacccctccac??
    Perris          aattcaccccctactaaaagtagttaataactcttttattgacttacccgccccatccaatttgtcatatttatgaaactttggatcattgttaggagtgtgtcttatcacacaaatcttaacaggattatttctagctatacactataccgcagatacctcttccgcattctcatctgtagcccacatctgccgagatgttaattacggctgagctatacgaaacattcatgccaatggcgcttccatcttctttatttgtatttatatacacattgggcgaggaatatattatggctcctacatatataaagaaacctgaaatattggagtaatcctactttttctcgtaatagcaacagcctttgtaggatatgttctaccatgagggcaaatatcattctggggggctaccgttattacaaatttactatcagcagttccatatataggggacaccttagttcaatgaatttgaggcggcttctcagtagacaaagctactttaacccgatttttcgccttccattttattttaccattcttaattgctggagctagcattgttcatcttatgttccttcatgaaacaggctcaaacaacccaacaggattagactccaaccctgataaaatcccgttccacccgtttttctcttacaaagatcttttaggcttcctaattatattactcacactaatatttatttctttactaacacccaatcttctaggcgacccagaaaacttcactcccgcaaatcctttaattacccctccacat
    MVZ222788       ???????????????aaaagtagttaataactcttttattgacttacccgccccatccaatttgtcatatttatgaaactttggatcattgttaggagtgtgtcttattacacaaatcttaacaggattatttctagctatacactataccgcagatacctcttccgcattctcatctgtag??cacatct?ccgagatgttaattac?gctgagctatacgaaacattcat?ccaatggcgcttccatcttctttatttgtatttatatacacattgggcgaggaatatattatggctcctacatatataaagaaacctgaaatattggagtaat??????????????????????????????????????????tctaccatgagggcaaatatcattctggggggctaccgttattacaaatttactatcagcagttccatatataggggacaccttagttcaatgaatttgaggcggcttctcagtagacaaagctactttaacccgatttttcgccttccattttattttaccattcttaattgctggagctagcattgttcatcttatgttccttcatgaaacaggctcaaacaacccaacaggattagactccaaccctgataaaatcccgttccacccgtttttctcttacaaagatcttttaggcttcctaattatattactcacactaatatttatttctttactaacacccaatcttctaggcgacccagaaaacttcactcccgcaaatcctttaattacccctccacat
    MVZ236068       ???????????tactaaaagtaattaataactcttttattgacttacccgccccatccaacctatcatatttatgaaactttggatcattattaggagtgtgtcttattacacaaatcttaacaggattatttctagctatacactatactgcagatacctcttccgcattctcatctgtagcccacatctgccgagatgttaattacggctgagctatacgcaacattcatgccaatggcgcctccatcttctttatttgtatttatatacacatcgggcgaggaatatattatggctcctatatatataaagaaacctgaaatattggagtagtccttctatttctcgtaatagcaacagcctttgtaggatatgttctaccatgaggacaaatatcattctgaggggctaccgttattacaaatttactatcagcagttccatatataggagacaccttagttcaatgaatttgaggcggcttctcagtagacaaagctactttaacccgatttttcgccttccattttattttaccattcttaattgctggggccagcattgttcatcttatattccttcatgaaacaggctcaaataacccaacaggactagactccaaccctgataaaatcccattccacccgtttttctcttacaaagatcttttaggcttcctaattatattactcacactaatatttatttctttactaacacccaatcttctaggcgacccagaaaacttca????????????????????????????????
    MVZ236069       ???????????????????????????taactcttttattgacttacccgccccatccaacctatcatatttatgaaactttggatcattattaggagtgtgtcttattacacaaatcttaacaggattatttctagctatacactatactgcagatacctcttccgcattctcatctgtagcccacatctgccgagatgttaattacggctgagctatacgcaacattcatgccaatggcgcctccatcttctttatttgtatttatatacacatcgggcgaggaatatattatggctcctatatatataaagaaacctgaaatattggagtagtccttctatttctcgtaatagcaacagcctttgtaggatatgttctaccatgaggacaaatatcattctgaggggctaccgttattacaaatttactatcagcagttccatatataggagacaccttagttcaatgaatttgaggcggcttctcagtagacaaagctactttaacccgatttttcgccttccattttattttaccattcttaattgctggggccagcattgttcatcttatattccttcatgaaacaggctcaaataacccaacaggactagactccaaccctgataaaatcccattccacccgtttttctcttacaaagatcttttaggcttcctaattatattactcacactaatatttatttctttactaacacccaatcttctaggcgacccagaaaacttcactcccgcaaatccttta???????????????
    MVZ236057       aacccaccctctactaaaagtaattaataactcttttattgacttacccgccccatccaacctatcatatttatgaaactttggatcattattaggagtgtgtcttattacacaaatcttaacaggattatttctagctatacactatactgcagatacctcttccgcattctcatctgtagcccacatctgccgagatgttaattacggctgagctatacgcaacattcatgccaatggcgcctccatcttctttatttgtatttatatacacatcgggcgaggaatatattatggctcctatatatataaagaaacctgaaatattggagtagtccttctatttctcgtaatagcaacagcctttgtaggatatgttctaccatgaggacaaatatcattctgaggggctaccgttattacaaatttactatcagcagttccatatataggagacaccttagttcaatgaatttgaggcggcttctcagtagacaaggctactttaacccgatttttcgccttccattttattttaccgttcttaattgctggggccagcattgttcatcttatattccttcatgaaacaggctcaaayaacccaacaggactagactccaaccctgataaaatcccattccacccgtttttctcttacaaagatcttttaggcttcctaattatattactcacactaatatttatttctttactaacacccaatcttctaggcgacccagaaaacttcactcccgcaaatcctttaattacccccccacat
    MVZ237245       aacccatcctctactaaaagtaattaataactctttcattgacttgcctgccccatccaacctatcatatttatgaaactttggatcattattaggagtatgcctcgttacacaaatcttaacaggattatttctagctatacactatactgcagatacctcttccgcattctcatctgtggcccacatctgccgagacgttaattacggctgagctatgcgcaacattcatgctaatggcgcctccatcttctttatttgtatttatatacacattggacgaggaatatactacggctcctatatgtataaagaaacctgaaatatcggagtagttctactatttctagtaatagcaacagcctttgtaggctatgttttaccatgaggacaaatatcattctgaggggccaccgttattacaaacttactgtcagcagttccatatataggagacaccttggttcaatgaatttgaggcggcttctcagtagacaaagctaccttaacccgatttttcgccttccattttattttaccttttctaattgctggggccagcattgttcatcttatgttccttcatgaaacaggctcaaacaacccaacaggattagactctaaccccgataaaatcccattccacccgtttttctcttacaaagaccttttaggcttcctaattacactactcacactaatatttatttctttactaacacccaatcttctaggcgacccagaaaacttcactcccgcaaatcctttaattaccccaccacat
    ELJ1775         aacccaccctctactaaaagtaattaataaatctttcattgatttacccgccccatcaaacttatcatatttatgaaactttggatcattgttaggagtatgtcttattacacaaatcttaacaggattatttttagctatacactatactgcagatacctcttccgcattctcatctgttgcccacatctgccgagacgttaattacggctgagctatacgcaacattcatgccaatggcgcctccatcttctttatttgtatttatatacacattggacgaggaatatactacggctcatatatgtataaagaaacctgaaatattggagtaattctactatttctcgtaatagcaacagcctttgtaggatatgttcttccatggggacaaatatcattctgaggggctaccgttattacaaacttactgtcagcagttccatatataggagacactttggttcaatgaatttgaggcggcttctcagtagacaaagctaccttaacccgatttttcgccttccattttattttaccatttttaattgctggagccagcattgttcatcttatgttccttcacgaaacaggctcaaacaacccaacagggttggactctaatcctgataaaatcccgttccacccgtttttctcttacaaagaccttttaggcttcctaattatattactcacattaatatttatctctttactgacacccaatcttctaggcgacccagaaaacttcactcccgcaaatcctttaattaccccaccacat
    MVZ224790       aacccaccctctactaaaagtaattaataactcttttattgacttacccgctccatccaacttatcatatttatgaaactttggatcattgctaggagtatgtctaattacacaaatcttaacaggattatttctagctatacattacactgcagatacctcttccgcattctcatctgtggcccacatctgccgagatgttaattacggctgagctatacgtaatattcatgccaatggcgcctccatcttctttatttgcatctacatacacattggacgaggaatatactacggctcttatatatacaaagaaacctgaaatatcggagtagtcctattatttctcgtaatagcaacagcctttgtagggtatgtcctaccatgaggacaaatatcattctgaggggctactgttattacaaacttactgtcagccgtcccatatataggagacaccttagttcaatgaatctgaggcggcttctcagtagacaaagctaccttaacccgatttttcgcctttcattttattttaccattcttaattgcaggggccagcattgttcatcttatattcctccatgaaacaggctcaaataacccaacaggactagactctaacccggataaaatcccattccacccatttttctcttacaaagaccttttaggcttcctaattatattgctgacactaatatttatttctttacttgcacccaatcttctaggtgacccagaaaacttcacccccgcaaatcctttaattaccccaccacac
    MVZ266750       aacccaccctctactaaaagtaattaataactcttttattgacttacccgctccatccaacttatcatatttatgaaactttggatcattgctaggagtatgtctaattacacaaatcttaacaggattatttctagccatacattatactgcagatacctcttccgcattctcatctgtggcccacatctgccgagatgttaattacggctgagctatacgtaacattcatgccaatggcgcctccatcttctttatttgcatctacatacacattggacgtggaatatactacggctcctatatatacaaagaaacctgaaatatcggagtagtcctactatttctcgtaatagcaacagcctttgtaggatatgtcttaccatgaggacaaatatcattctgaggggctactgttattacaaacttactgtcagccgtcccatatataggagacaccttagttcagtggatctgaggcggtttctcagtagacaaagctaccttaacccgatttttcgcctttcattttattttaccattcttaattgcaggggccagcattgttcatcttatattcctccacgaaacaggctcaaataacccaacaggattagactctaacccggataaaatcccattccacccatttttctcttacaaagaccttttaggattcctaattatattactgacactaatatttatttctttacttacacccaatcttctaggcgacccagaaaacttcacccccgcaaatcctttaattaccccaccacac
    MVZ266756       aacccaccctctactaaaagtaattaataattcttttattgacttacctgctccgtccaatttatcatatttatgaaactttggatcattgctaggagtatgtctaattacacaaattttaacaggattatttctagctatacattatactgcagatacctcttccgcattctcatctgtagcccacatctgccgagatgttaattacggctgaactatacgtaatattcatgccaatggcgcctccatcttctttatttgcatctacatacacattggacgaggaatatactacggctcctatatatacaaagaaacctgaaatattggagtaatcctactgtttctcgtaatagcaacagcctttgtaggatacgtcttaccttgaggacaaatatcattctgaggggctactgttattacaaacttactgtcagcagtcccatatataggggactccttagttcagtggatctgaggcggcttctcagtagacaaagctaccttaacccgatttttcgcctttcattttattttaccattcttaattgcaggagccagcattgttcatcttatattccttcatgagacaggctcaaacaacccaacaggactaaactctagccctgataaaatccccttccacccatttttctcttacaaagaccttttaggcttcctaattatattattgacactaatatttatttccttacttacacccaatcttctgggcgacccagaaaacttcacccccgcaaatcctttaattaccccaccacac
    ELJ2052         aacccaccctctactaaaagtaattaataactcttttattgacttacccgctccctccaatttatcatatttatgaaactttggatcattgctaggagtatgtctaattacacaaattttaacaggattatttctagctatacattatactgcagatacctcttccgcattctcatctgtagcccacatctgccgagatgttaattacggctgagctatgcgtaatattcatgccaatggcgcctccatcttctttatttgcatctacatacacattggacgggggatatattatggctcctatatatacaaagaaacctgaaatatcggagtagtcctactgtttctcgtaatagcaacagcctttgtaggatatgtcttaccatgaggacaaatatcattctgaggggctactgttattacaaatttactatcagcagtcccatatataggggacaccttagttcagtggatctgaggcggcttctcagtagacaaagctaccttaacccgattttttgcctttcattttattttaccattcttaattgcaggagccagcattgttcatcttatattccttcatgaaacaggctcaaacaacccaacaggactagactctagccctgataaaatcccattccacccatttttttcttacaaagaccttttaggcttcctaattatattattagcactaatatttatttctttacttacacctaatcttctgggcgacccagaaaacttcacccccgcaaatcctttaattaccccaccacac
    MVZ225684       aacccatccactactaaaagtaattaataattcttttattgatttacctgccccatccaacctatcatatttatgaaactttgggtcattattaggagtatgtcttattacacaaatcttaacaggactatttttagctatacattatactgcagatacttcttccgcattctcatctgtggcccatatctgccgagatgttaattatggctgagctatacgtaatattcatgccaatggcgcctccatattctttatttgtatttatttacatattggacgagggatatattatggctcctatatatacaaggaaacctgaaatattggagtaattcttctttttctcgtaatagcaacagctttcgtaggatatgttctaccatgaggacaaatatcattctgaggagctaccgttattacaaacttattatcagcaattccatatataggagacaccttagttcaatgaatctgaggcggcttctcagtagacaaagctaccttaacccgattttttgccttccattttattttacctttcttaattgccggagccagcattgttcaccttatatttcttcatgaaacaggctcaaacaacccaacaggattagatgctaatcccgataaaatcccattccacccattcttctcttataaagaccttttaggcttcctaattatattattaacactaatatttatttctttactaacacccaatctactaggcgacccagaaaacttcactcccgcaaatcctttaattaccccaccacat
    APG72           aacccatccactacttaaagtaattaataattctttcattgatttacctgccccatccaacctatcatatttatgaaactttggatcattattaggagtatgtcttattacacaaatcttaacaggattatttctagctatacattatactgcagatacttcttccgcattctcatctattgcccatatctgccgagatgtcaattatggctgagctatacgcaatattcatgccaatggcgcctccatattctttatttgtatttatttacatattggacgagggatatattatggctcctatatatacaaggaaacctgaaatattggagtaattcttctatttctcgtaatagcaacagctttcgtaggatatgttttaccatgaggacaaatatcgttctgaggagctaccgttattacaaacttattatcagcaatcccatatataggagacaccttagttcaatgaatctgaggcggcttctcagtagacaaggctaccttaacccgattttttgccttccattttatcttacctttcttaattgccggagccagcattgttcacctcatatttcttcatgaaacaggctcaaataacccaacaggattaaatgctaatcctgataaaatcccattccacccattcttctcttacaaagaccttttaggcttcctaattatattattaacactaatatctatttctttactaacacccaatctactaggcgacccagaaaactttactcccgcaaaccctttaatcaccccaccacat
    Marron          aacccatccactactaaaagtaattaataattcttttattgatttacctgccccatccaatctatcatatttatgaaactttggatcattattaggagtatgtcttattacacaaatcttaacaggattatttctagctatacattatactgcagatacttcttccgcattctcatctgtagcccatatttgccgagatgttaattatggctgagctatacgcaatattcatgccaatggcgcctccatattctttatttgcatttatttacatattggacgaggaatatattatggctcctatatatacaaagaaacctgaaatattggagtaatccttctatttctcgtaatagcaacagctttcgtaggatatgttctaccatgaggacaaatatcattctgaggagctaccgttattacaaacttattatcagcaatcccatatataggagacaccttagttcaatgaatctgaggcggcttctcagtagacaaggcgaccttaacccgattttttgccttccattttatcttacctttcttaattgccggtgccagcattgttcaccttatattccttcatgaaacaggctcaaataacccaacaggattaaatgctaaccctgataaaatcccattccacccattcttctcttataaagaccttttaggcttcctaattatattattaacactaatatttatttctttactgacacccaatctattaggcgacccagaaaacttcactcccgcaaaccctttaattaccccaccacat
    MVZ156098       aacccatccactactaaaagtaattaataattcttttattgacttacccgccccatccaacctatcatatttatgaaactttgggtcattattaggagtatgtcttattacacaaatcttaacaggattatttctagctatacattatactgcagatacttcttccgcattctcatctgtagcccacatctgccgagatgttaactatggctgagccatacgcaatattcatgccaatggcgcctccatcttctttatttgtatttatatacacattggacgagggatatactacggctcctatatatataaggaaacctgaaatattggagtaattctactatttctcgtaatagcaacagcttttgtaggatatgttctaccatgaggacaaatatcattctgaggggctaccgttattacaaacttactatcagcagtcccatatataggggacaccttagttcaatgaatctgaggcggcttctcagtagacaaagctaccttaacccgatttttcgccttccattttattttaccattcttaattgccggagccagcattgttcaccttatatttcttcacgagacaggctcaaacaacccaacaggattagattctaatcctgataaaattccattccacccatttttttcttataaagaccttttaggcttcctaattatattattaacactgataattatttctttgctaacacccaatctactaggtgatccagaaaacttcacccccgcaaaccctttagttaccccaccacac
    MVZ232916       aacccatccactactaaaagtaattaataattcttttattgacttacccgccccatcaaacctatcatatctatgaaactttgggtcattattaggagtatgtcttattacacaaatcttaacaggattatttctagctatacattatactgcagatacttcttccgcattctcatctgtagcccacatctgccgagatgttaattatggctgagccatacgtaatattcatgccaatggcgcctccatcttctttatttgtatttatatacacatcggacgaggaatatactacggctcctatatatataaggaaacctgaaatgttggagtaattttactatttctcgtaatagcaacagcttttgtaggatatgttctaccatgaggacaaatatcattctgaggggctaccgttatcacaaacttactatcagcagtcccatatataggggacaccttagttcaatgaatctgaggtggcttttcagtagacaaagctaccttaacccgatttttcgccttccattttattttacctttcttaattgccggagccagcattgtccaccttatgtttcttcacgagacaggctcaagcaacccaacaggattagaatctaatcctgataaaatcccattccacccatttttctcttataaagaccttttaggcttcctaattatattactaacactggtagttatttctttattaacacccaatttactgggtgacccagaaaacttcactcccgcaaaccctttaattaccccaccacac
    DBW6026         aacccatccactacttaaagtaattaataattcttttattgacttacctgccccatccaacttatcatatctatgaaactttggatcattattaggagtatgtcttattacacaaatcttaacaggattatttctagctatacattatactgcagatacttcttccgcattctcatctgtagcccatatctgccgagacgttaactatggctgagctatacgtaatattcatgccaatggcgcttccatattctttatttgtatttatttacatattggacgaggaatatactacggctcctatatatataaggaaacctgaaatattggagtaattctgctatttctagtaatagcaacagcctttgtaggatatgtcctaccatgaggacaaatatcattctgaggggctaccgttattacaaacttactatcagcaatcccatacataggggacaccttagttcaatgaatctgaggcggcttctcagtagataaagctaccctaacccgatttttcgccttccattttattttaccattcttaattgccggagccagcattgttcaccttatatttcttcatgagacaggctcgaacaacccaacaggattagattcaaatcctgataaaatcccattccacccattcttctcttataaagaccttttaggcttcctaattatattattaatactaatatttatttctttactaacacctaatctactaggcgatccagaaaacttcactcccgcaaaccctttaattaccccaccacac
    IBH14152        aacccatccactactaaaagtaattaataattcttttattgacttacctgctccatccaatttatcatatttatgaaactttggatcattattaggagtatgtcttattacacaaatcttaacaggattattcctagctatacattatactgcagatacttcttccgcattctcatctgtagcccatatctgccgagatgttaattatggctgagctatacgcaatattcatgccaatggcgcctccatattctttatttgtatttatttacatattggacgagggatgtactacggctcctatatatataaggaaacctgaaatattggagtaattctactattcctcgtaatagcaacagcctttgtaggatatgttttaccatgaggacaaatatcattctgaggagctaccgttattacaaacttattatcagcaatcccatatataggagacaccttagttcaatgaatctgaggcggcttctcagtagacaaagctaccttaacccgatttttcgccttccattttattttacccttcttaattgccggagccagcattgttcatcttatatttcttcatgagacaggctcaaataacccaacaggattagagtctaatcctgataaaatcccattccacccgttcttctcttataaagaccttttaggcttcctaattatattattagtactaatatttatttctttactaacacccaatctactaggagatccagaaaacttcactcccgcaaatcctttagtcaccccgcctcat
    Mision1         aacccatccactactaaaagtaattaataattcttttattgacctacctgccccatccaacttatcatatttatgaaactttggatcattattaggagtatgtcttattacacaaatcttaacaggattattcttagctatacattatactgcagatacttcttccgcattctcatctgtagcccatatctgccgagatgttaactatggctgagctatacgcaatattcatgccaatggcgcctctatattctttatttgtatttatttacatattggacgagggatatactacggctcctatatatataaggaaacctgaaatattggagtaattctgctattcctcgtaatagcaacagcttttgtaggatatgttctaccatgaggacaaatatcattctgaggggctaccgttattacaaacttattatcagcaatcccatatataggagacaccttagttcaatgaatctgaggcggcttctcagtagacaaagctaccttaacccgatttttcgccttccattttattttacccttcttaattgccggagccagcattgttcatcttatatttcttcatgaaacaggctcaaataacccaacaggattagaatctaatcctgataaaatcccattccacccattcttctcttataaagaccttttaggcttcctaattatattattagtattaatatctatttctttactaacacccaatctactaggagacccagaaaacttcactcccgcaaatcctttagtcaccccacctcat
    APG36           ?????????????????????????????attcttttattgatttacctgccccatccaacttatcatacttatgaaactttggatcattattaggagtatgtcttattacacaaatcttaacaggattatttctagctatacattatactgcagatacttcttccgcattctcatctgtagcccatatctgccgagatgttaattatggctgagccatacgtaatattcatgccaatggcgcctccatattctttatttgtatttatttacatattggacgaggaatatactacggctcctatatatataaggaaacctgaaatattggagtaattctgctatttctcgtaatagcaacagcttttgtaggatatgtcctaccatgaggacaaatatcattctgaggagctaccgttattacaaacttattatcagcaatcccatatataggagacaccttagttcaatgaatctgaggtggcttctcagtagacaaagccaccttaacccgatttttcgccttccattttattttacccttcttaattgccggaaccagcattgttcatcttatgtttcttcatgagacaggctcaaacaacccaacaggattagaatctaatcctgataaaatcccattccacccattcttctcttataaagaccttttaggcttcttaattatattattaacactaatatttatttctttactaacacccaat?????????????????????????????????????????????????????????
    Mision3         aacccatccactactaaaagtaattaataattcttttattgacttgcctgccccatccaacttatcatatttatgaaactttggatcattattaggagtatgtcttattacacaaatcttaacagggttattcttagctatacattatactgcagatacttcttccgcattctcatctgtggctcatatctgccgagacgttaactatggctgagctatacgcaatattcatgccaatggcgcctctatattctttatttgtatttatttacatattggacgagggatatactatggctcctatatatataaggaaacctgaaatattggagtaattctactatttctcgtaatagcaacagcttttgtaggatatgttttaccatgaggacaaatatcattctgaggagctactgttattacaaacctactatcagcaatcccatacataggggacaccttagttcaatgaatctgaggcggcttctcagtagacaaagctactttaacccgatttttcgccttccattttattctacccttcttaattgccggggccagtattgttcaccttatgtttcttcatgaaacaggctcaaataacccaacaggattagattctaatcctgataaaatcccattccacccattcttctcttataaagatcttttaggcttcctaattatgttactaacactaatatttatttctttactaacacccaatctactgggcgatccagaaaacttcactcccgcaaaccctttaattactccaccacat
    MVZ222553       ?????acccactactaaaagtaattaataa?tcttttattgacttacctgctccatccaacttatcatatttatgaaactttggatcattattaggagtatgtcttattacacaaatcttaacaggattatttttagctatacattatactgcagatacttcttccgcattctcatctgtagcccatatctgccgagatgttaattatggctgagccatacgcaatattcatgctaacggcgcctccatattctttatttgtatttatttacacattggacgagggatatactacggctcctatatatataaagaaacctgaaatattggagtaattctgctatttctcgtaatagcaacagcttttgtaggatatgttttaccatgaggacaaatatcgttctgaggagctaccgttattacaaatctactatcagcaattccatatataggagacaccttagttcaatgaatctgaggcggcttctcggtagataaagctaccttaacccgatttttcgcctttcattttattttacccttcttaattgccggagcaagcattgttcaccttatatttcttcatgagacaggatcaaacaatccaacaggattagaatctgatcctgataagattccatttcacccatttttctcttataaagaccttttaggcttcctaattatattattaatattaataattgtttctttactaacaccaaatctactaagcgatccagaaaacttcactcccgcaaa??????????????????????
    APG50           ??????????????taaaagtaattaataattcttttattgacttacctgccccatccaatctatcatatttatgaaactttgggtcattattaggagtatgtcttattacacaaatcttaacaggactatttctagctatacactatactgcagatacttcttccgcattctcatctgtagcccacatctgccgagatgttaattatggctgagccatacgtaatattcatgccaacggcgcctctatattctttatttgtatttatttacatattggacgaggcatatactatggctcatatatatataaggaaacctgaaatattggagtaattctactatttctcgtaatagcaacagcttttgtaggatatgttctaccatgaggacaaatatcattctgaggggctactgttattacaaacctactatcagcaatcccatatataggagataccttagttcaatgaatctgaggcggcttctcagtagacaaggctaccttaacccgattcttcgctttccattttattttacccttcttaattgccggagccagcattgttcatctgatatttcttcatgagacaggctcaaacaacccaacaggattaaactctaatcctgacaaaatcccatttcacccatttttctcttacaaagaccttttgggctttctaattatactattgacattaataactatttccttactaacacccaatctattaggcgatccagaaaacttcactcccgcaaacccttt????????????????
  ;
END;
