# Supplementary material for: Slender salamanders (genus Batrachoseps) reveal Southern California to be a center for the diversification, persistence, and introduction of salamander lineages
Source: PeerJ. 2020 Aug 14;8:e9599. doi: 10.7717/peerj.9599 (PMC7430267; doi:10.7717/peerj.9599)
Supplement: Supplemental Information 7 [file peerj-08-9599-s007.nex]

#NEXUS
[Data written by write.nexus.data.R, Sun Nov 24 19:59:28 2019]
BEGIN DATA;
  DIMENSIONS NTAX=63 NCHAR=784;
  FORMAT DATATYPE=DNA MISSING=? GAP=- INTERLEAVE=NO;
  MATRIX
    MVZ267162      ????????????????????????????????????????????ttcctgctccagccaacctatcctatttatgaaattttggatccttgttaggaatctgccttattacacaaatcctaacaggactatttctagccatacattacaccgcagatacctcctccgcattttcatccgtggcccacatctgtcgagatgttaattatggctgagctatacgtaatattcacgccaatggcgcttctatcttctttatctgcatttatatacatatcggacgaggaatatattacggctcttatatatataaagaaacctgaaatattggagtcattttattatttcttgtaatagcaacagcttttgtaggatatgtcttaccatgagggcagatatctttctgaggtgccaccgtaattacaaatttattatcagcaattccttatataggagataccctagttcaatgaatctgaggcggcttctcagttgataaggccactttaacccgattttttgccttccactttattcttcccttcctaattgccggggccagcattgttcacctaatatttcttcatgaaacggggtcaaacaacccaacaggactagaatcgaacccagacaaaattccattccacccatttttctcttacaaagatctcctaggcttcttaattatattattaatattaatgtttatttccctgctttcaccaaatcttctaggtgacccagaaaactttacacctgcaaaccccctaattaccccaccacat
    CAS219746      aacccacccactcctaaaagtaatcaataattcttttattgaccttcctgctccagccaacctatcctatttatgaaattttggatccttgttaggaatatgccttatcacacaaatcctaacaggactatttctagccatacattacaccgcagatacctcctccgcattttcatccgtggcccacatctgtcgagatgttaactatggctgagctatacgtaatattcacgccaatggcgcttctatcttctttatttgcatttatatacatatcggacgaggaatatattacggctcttatatatataaagaaacctgaaatattggagtcattttattatttcttgtaatagcaacagcttttgtaggatatgtcttaccatgagggcagatatctttctgaggtgccaccgtaattacaaatttactatcagcaattccttatataggagataccctagttcaatgaatctgaggcggcttctcagttgataaggccactttaacccgattttttgccttccactttattcttcccttcctaattgccggagccagcattgttcacctaatatttcttcatgaaacagggtcaaacaacccaacaggactagaatcgaacccagacaaaattccattccacccatttttctcttacaaagatctcctaggcatcttaattatattattaatattaatgtttatttccctactttcaccaaatcttctaggtgacccagaaaattttacacctgcaaaccccctaattaccccaccacat
    MVZ220498      aacccaccctctcctaaaagtaatcaataattcctttattgaccttcctgctccatccaacctatcctatttatgaaattttggatccttattaggagtctgcctcattacacaaatcctaacaggactatttctagccatacattacaccgcagatacctcctccgcattttcatccgtggcccatatctgtcgagatgttaactatggctgagctatacgcaatattcacgccaatggcgcttctatcttctttatctgcatttatatacatatcggacgaggaatatattatggctcttatatatataaagaaacctgaaatattggagtcattttattatttcttgtaatagcaacagcttttgtaggatatgttttaccatgagggcaaatatctttctgaggtgccaccgttattacaaatttactgtcagcaattccttatataggagacaccctagttcaatgaatctgaggcggcttctcagttgataaggccactttaacccgattttttgccttccactttattcttcccttcctaattgccggagccagcattgttcacctaatatttcttcatgaaacagggtcaaacaacccaacaggactagaatcgaacccagataaaattccattccacccatttttctcttataaagatcttctaggcttcttaattatattattaatattaatgtttatttccctgctttcaccgaatcttctaggtgacccagaaaattttacacctgcaaaccccctaattaccccaccacat
    MVZ232842      aactcacccactcctaaaagtaatcaataattcttttattgaccttcctgctccatccaacctatcctatttatgaaattttggatccttattaggaatctgcctcattacacaaatcctaacaggactatttctagccatacattacaccgcagatacctcctccgcattttcatccgtggcccatatctgtcgagatgttaactatggctgagctatacgcaatattcacgccaatggcgcttctatcttctttatctgcatttatatacatatcggacgaggaatatattatggctcttacatatataaagaaacctgaaatattggggtcattttattatttcttgtaatagcaacagcttttgtaggatatgttttaccatgagggcaaatatctttctgaggtgccaccgttattacaaacttactatcagcaattccttatataggagacaccctagttcaatgaatctgaggcggcttctcagttgataaggccactttaacccgattttttgccttccactttattcttcccttcctaattgccggagccagcattgttcacctaatatttcttcatgaaacagggtcaaacaacccaacaggactagaatcgaacccagacaaaattccattccacccatttttctcttacaaagatcttctaggcttcttaattatattattaatattaatgtttatttccctgctttcaccaaatcttctaggtgacccagaaaattttacacctgcaaaccccctaattaccccaccacat
    ELJ1922        ???????????tcctaaaagtaattaataattcttttattgaccttcctgctccatccaacctatcctatttatgaaattttggatccttattaggaatctgcctcattacacaaatcctaacaggactatttctagccatacattacactgcagatacctcctccgcattttcatccgtggcccatatctgtcgagatgttaactatggctgagctatacgtaatattcacgccaatggcgcttctattttctttatctgcatttatatacatattggacgaggaatatattacggctcttatatatataaagaaacctgaaatattggagtcattttattatttcttgtaatagcaacagcttttgtaggatatgtcttaccatgaggacagatatctttctgaggtgccaccgttattacaaatctactatcagcaattccttatataggagacaccttagttcaatgaatctgaggcggcttctcagttgataaggccactttaacccgattttttgccttccactttattcttcccttcctaattgccggagccagcattgttcacctaatatttcttcacgaaacagggtcaaacaacccaacaggactagaatcgaacccagacaaaattccatttcacccatttttctcttacaaagatctcctaggcttcttaattatattattaatattaatgtttatttccctgctctcaccaaatcttcta?gtgacccagaaaattttacacctgcaaaccccctaattaccccacca?at
    MVZ226708      aacccaccctctactaaaagtaattaataattcttttattgaccttcctactccatccaacctatcctatttatgaaattttggatccttattaggaatctgccttattacacaaatcctaacaggattattcctagccatacactatactgcagatacctcctccgcattttcatccgtagcccatatctgtcgagatgttaactatggctgagctatacgtaatattcacgccaatggcgcttctatcttctttatctgcatttatatacacattggacgaggaa?atattatggctct?atatatataaggaaacctgaaatat?ggagt?atcttattatttcttgt?ata?caacagcttttgtagggtatgtgc?acca?gagggcaaatatctttctgaggtgccaccgttattacaaatttattatcagcaattccttatataggagacaccttggttcaatgaatctggggtggcttctcagttgataaagctaccttaacccgatttttcgctttccactttatcttacctttccttattgccggggcgagcattgttcatctaatatttcttcatgaaacagggtcaaacaacccaacaggtctagagtctaacccagacaaaatcccattccacccatttttttcttataaagatc?tctaggattcttaattatattattaatattaatgtttatctccctgctttcaccaaatcttcta?gtgacccagaaaattttacacctgcaaacccattaattaccccaccacat
    MVZ226712      aacccaccctctactaaaagtaattaataattcttttattgaccttcctgctccatccaacctatcctatttatgaaattttggatccttattaggaatctgcctcattacacaaatcctaacaggattattcctagccatacactatactgcagatacctcctccgcattttcatccgtagcccatatctgtcgagatgttaactatggctgagctatacgtaatattcacgccaatggcgcttctatcttctttatctgcatttatatacacattggacgaggaatatattatggctcttatatatataaagaaacctgaaatattggagtcatcttattatttcttgtaatagcaacagcttttgtaggatatgtgctaccatgagggcaaatatctttctgaggtgccaccgttattacaaatttattatcagcaattccttatataggagacaccttggttcaatgaatctgagggggcttctca?ttgataaagctaccttaacccgatttttcgctttccactttatcttacctttccttattgccggggcta?cattgttcatctaatgtttcttcatgaaacagggtcaaacaacccaacaggtctagaatcgaacccagacaaaatcccattccacccatttttttcttataaagatctcctaggcttcttaattatattattagtattaatgtttatctccctgctttcaccaaatcttctaggtgacccagaaaattttacacctgcaaacccattaattaccccaccacat
    MVZ222695      gacccacccattactaaaagtaattaataattcttttattgaccttcctgctccatccaacctatcctatttatgaaattttggatccttattaggaatctgccttattacacaaatcctaacaggactatttctggccatacattatactgcagatacctcctccgcattttcatccgtagcccatatctgtcgagatgttaattatggctgagctatacgtaatattcacgccaacggcgcttctatattctttatctgcatttatatgcatattggacgagggatatattatggctcttatatatataaagaaacctgaaatattggagttattttattatttcttgtaatagcaaccgcttttgtaggatatgttttaccttgaggacagatatctttctgaggtgctacagttattacaaatttactatcagcaattccttatataggagataccctagttcaatgaatctgaggcggcttctcagtcgataaagccactttaacccgatttttcgctttccactttattctaccctttataattgccggggcaagcattgttcatctaatatttcttcatgaaacaggatcaaacaacccaacaggactagaatcaaacccagacaaaatcccattccacccattcttctcttataaagatcttctaggcttcttaattatattattagtattaatatttatttctctgctttcaccaaatcttctaggtgatccagaaaattttacacctgca????????????????????????
    MVZ206251      gacccacccattactaaaagtaattaataattcttttattgaccttcctgctccatccaacctatcctatttatgaaattttggatccttattaggaatctgccttattacacaaatcctaacaggactatttctggccatacattatactgcagatacctcctccgcattttcatccgtagcccatatctgtcgagatgttaattatggctgagctatacgtaatattcacgccaacggcgcttctatattctttatctgcatttatatgcatattggacgagggatatattatggctcttatatatataaagaaacctgaaatattggagttattttattatttcttgtaatagcaaccgcttttgtaggatatgttttacct???????????????????????????????????????????????????????????????????????????????????????????????????????????????????????????????????????????????????????????????????????????????????????????????????????????????????????????????????????????????????????????????????????????????????????????????????????????????????????????????????????????????????????????????????????????????????????????????????????????????
    MVZ191665      ?????????????????????aattaataattcttttattgaccttcctgctccatccaacctatcctatttatgaaattttggatccttattaggaatctgccttattacacaaatcctaacaggactatttctggccatacattatactgcagatacctcctccgcattttcatccgtagcccatatctgtcgagatgttaattatggctgagctatacgtaatattcacgccaacggcgcttctatattctttatctgcatttatatgcatattggacgagggatatattatggctcttatatatataaagaaac?tgaaatattggagttattttattatttcttgtaatagcaaccgcttttgtaggatatgttttaccttgaggacagatatctttctgaggtgctacagttattacaaatttactatcaacaattccttatataggagataccctagttcaatgaatctgaggcggcttctcagtcgataaagccactttaacccgatttttcgctttccactttattctaccctttataattgctggggcaagc??????????????????????????????????????????????????????????????????????????????????????????????????????????????????????????????????????????????????????????????????????????????????????????????????????????????????????????????
    MVZ222706      gacccacccattactaaaagtaattaataattcttttattgaccttcctgctccatccaacctatcctatttatgaaattttggatccttattaggaatctgccttattacacaaatcctaacaggactatttctggccatacattatactgcagatacctcctccgcattttcatccgtagcccatatctgtcgagatgttaattatggctgagctatacgtaatattcacgccaacggcgcttctatattctttatctgcatttatatgcatattggacgagggatatattatggctcctatatatataaagaaacctgaaatattggagttattttattatttcttgtaatagcaaccgcttttgtaggatatgttttaccttgaggacagatatctttctgaggtgctacagttattacaaatttactatcagcaattccttatataggagataccctagttcaatgaatctgaggcggcttctca?tcgataaagccactttaacccgatttttcgctttccactttattctaccctttataattgccggggcaagcattgttcatctaatatttcttcatgaaacaggatcaaacaaccca?caggactagaatc?aacccagaca?aatcccattccacccatttttctcttataaagatctcctaggcttcttaattatattattagtattaatatttatttctctgc?ttcaccaaatcttctaggtgatccagaaaattttacacctgcaaaccccctaattaccccaccacat
    MVZ225706      gacccacccattactaaaagtaattaataattcttttattgaccttcctgctccatccaacctatcctatttatgaaattttgggtccttattaggaatctgccttattacacaaatcctaacaggactatttctggccatacattatactgcagatacctcctccgcattttcatccgtagcccatatctgtcgagatgttaattatggctgagctatacgtaatattcacgccaacggcgcttctatattctttatctgcatttatatgcatattggacgagggatatattatggctcctatatatataaagaaacctgaaatattggagttattttattatttcttgtaatagcaaccgcttttgtaggatatgttttaccttgaggacagatatctttctgaggtgctacagttattacaaatttactatcagcaattccttatata?gagatacc????ttcaatgaatctgaggcggcttctcagtcgataaagccactttaacccgatttttcgctttccacttcattctaccttttataattgccggggcaagcattgttcatctaatatttcttcatgaaacaggatcaaacaaccc??caggactagaatcaaacccagacaaaatcccattccacccatttttctcttataaagatctcctaggcttc?taattatattattagtattaa?atttatttctctgct???????????????????????????????????????????????????????????????????
    MVZ236159      gacccacccattactaaaagtaattaataattcttttattgacctccctgctccatccaacctatcctatttatgaaattttggatccttattaggaatctgccttattacacaaatcctaacaggactatttctggccatacactatactgcagatacctcctccgcattttcatccgtagcccacatctgtcgagatgttaattatggctgagctatacgtaatattcacgccaacggcgcttctatattctttatctgcatttacatgcatattggacgagggatatattatggctcttatatgtataaagaaacctgaaatattggagttattctattatttcttgtaatagcaaccgcttttgtaggatatgttttaccttgaggacagatatctttctgaggtgctacagttattacaaatttactatcagcaattccttatataggagacaacctagttcaatgaatctgaggcggcttctcagtcgataaagctactttaacccgatttttcgctttccactttattctaccctttctaattgccggggcaagcattgttcatctaatgtttcttcatgaaacaggatcaaacaacccaacaggactagaatcaaacccagacaaaatcccattccacccctttttctcctataaagatctcctaggcttcttaattatattattagtattaatatttatttctctgctttcaccaaatcttctaggtgacccagaaaatttta?acctgcaaaccccctaattacccca?cacat
    MVZ215861      gacccacccattactaaaagtaattaataattcttttattgaccttcctgctccatccaacctatcctatttatgaaattttggatccttattaggaatctgccttattacacaaatcctaacaggactatttctagccatacactatactgcagatacctcctccgcattttcatccgtagcccatatctgtcgagatgttaattatggctgagctatacgtaatattcacgccaacggcgcttctatattctttatctgcatttacatgcatattggacgagggatgtattatggctcttatatatataaagaaacctgaaatattggagttattttattatttcttgtaatagcaaccgcttttgtaggatatgttttacct???????????????????????????????????????????????????????????????????????????????????????????????????????????????????????????????????????????????????????????????????????????????????????????????????????????????????????????????????????????????????????????????????????????????????????????????????????????????????????????????????????????????????????????????????????????????????????????????????????????????
    MVZ222715      gacccacccattactaaaagtaattaataattcttttattgaccttcctgctccatccaacctatcctatttatgaaattttgggtccttattaggaatctgccttattacacaaatcctaacaggactatttctggccatacactatactgcagatacctcctccgcattttcatccgtagcccatatctgtcgagatgttaattatggctgagctatacgtaatattcacgccaacggcgcttctatattctttatctgcatttacatgcatattggacgagggatatattatggctcttatatatataaagaaacctgaaatattggagttattttattatttcttgtaatagcaaccgcttttgtaggatatgttttaccttgaggacagatatctttctgaggtgctacagttattacaaatttactatcagcaattccttatataggagataacctagttcaatgaatctgaggcggcttctcagtcgataaagccactttaacccgatttttcgctttccactttattttaccctttctaattgccggggcaagcattgttcatctaatatttcttcatgaaacaggatcaaacaacccaacaggactaggatcaaacccagacaaaatcccattccacccatttttctcttataaagatctcctaggcttcttaattatattattagtattaatatttatttctctgctttcacca?atcttctaggtgaccca?aaaattttacacctgcaaaccccctaattaccccaccacat
    MVZ222716      gacccacccattactaaaagtaattaataattcttttattgaccttcctgctccatccaacctatcctatttatgaaattttgggtccttattaggaatctgccttattacacaaatcctaacaggactatttctggccatacactatactgcagatacctcctccgcattttcatccgtagcccatatctgtcgagatgttaattacggctgagctatacgtaatattca?gccaacggcgcttctatattctttatctgcatttacatgcatattggacgagggatatattatggctcttatatatataaagaaacctgaaatattggabttattttattatttcttgtaatagcaaccgcttttgtaggatatgttttaccttgaggacagatatctttctgaggtgctacagttattacaaatttactatcagcaattcct?atataggagataccctagttcaatgaatctgaggcggcttctcagttgataaagccactttaacccgatttttcgctttccactttattctaccctttctaattgccggggcaagcattgttcatctaatatttcttcatgaaayaggatcaaacaacccaacaggactaggatcaagcccagacaaaatcc?attccacccgtttttct?ttataaagatctcctaggcttcttaattatattattagtattaatatttatttctctgctttcaccaaatcttctaggtgacccagaaaattttac???????????????????????????????
    MVZ226699      ??????????????????????????????????????ttgacct?cctgctccatccaacctatcctatttatgaaattttggatccttattaggaatttgccttattacacaaatcctaacaggactatttctggctatacattatactgcagatacctcctccgcattttcatccgtagcccatatctgtcgagatgttaattatggctgagctatacgtaatattcacgccaacggcgcttctatattctttatctgcatttatatgcatattggacgaggaatatattatggctcttatatatataaagaaacctgaaatattggagttattttattatttcttgtaatagcaaccgcttttgtaggatatgttttaccttgaggacagatatctttctgaggtgctacagtcattacaaatttactatcagcaattccttatataggagataccctagttcaatgaatctgaggcggcttctcagttgataaagccactttaacccgatttttcgctttccactttattctaccctttctaattgccggggcaagcattgttcatctaatatttcttcatgaaacaggatcaaacaacccaacaggactggaatcaaacccagacaaaatcccattccacccat????ctcttataaagacctcctaggcttctta?ttatattattagtattaatatttat?tctctgctttcaccaa?tcttctaggtgatccaga?aattttacacctgcaaaccccctaattacccccccacat
    MVZ225708      gacccacccattactaaaagtaattaataattcttttattgaccttcctgctccatccaacctatcctatttatgaaattttggatccttactaggaatttgccttattacacaaatcctaacagggctatttctggctatacattatactgcagatacctcctccgcattttcatccgtagcccatatctgtcgagatgttaactatggctgagctatacgtaatattcacgccaacggcgcttctatattctttatctgcatttatatacatattggacgaggaatatattatggctcttatatatataaagaaacctgaaatattggagttattttattatttcttgtaatagcaacagcttttgtaggatacgttctaccttgaggacaaatatctttctgaggtgctacagtcattacaaatttactatcagcaattccttatataggagacaccttagttcaatgaatctgaggcggcttctcagtagataaagccactttaacccgatttttcgctttccacttcattcttccctttctaattgccggagcaagcattgttcatctaatatttcttcatgaaacaggatcaaacaacccaacaggactagaatcaaacccagacaaaatcccatttcacccattcttctcttataaagacctcctaggattcttaattatattattagtattaatatttatttccctgctttcaccaaatcttctaggtgacccagaaaattttacacctgcaaaccccctaattaccccaccacat
    MVZ225995      gacccacccattactaaaagtaattaataattcttttattgaccttcctgctccatccaacctatcctatttatgaaattttggatccttactaggaatttgccttattacacaaatcctaacagggctatttctggctatacattatactgcagatacctcctccgcattttcatccgtagcccatatctgtcgagatgttaactatggctgagctatacgtaatattcacgccaacggcgcttctatattctttatctgcatttatatacatattggacgaggaatatattatggctcttatatatataaagaaacctgaaatattggagttattttattatttcttgtaatagcaacagcttttgtaggatacgttctaccttgaggacaaatatctttctgaggtgctacagtcattacaaatttactatcagcaattccttatataggagacaccttagttcaatgaatctgaggcggcttctcagtcgataaagccactttaacccgatttttcgctttccacttcattcttccctttctaattgccggagcaagcattgttcatctaatatttcttcatgaaacaggatcaaacaacccaacaggactagaatcaaacccagacaaaatcccatttcacccattcttctcttataaagacctcctaggattcttaattatattattagtattaatatttatttccctgctttcaccaaatcttctaggtgacccagaaaattttacacctgcaaaccccctaattaccccaccacat
    DBW5422        ???????????????????????????????????????tgaccttcctgctccatccaacctatcctatttatgaaattttggatccttactaggaatttgccttattacacaaatcctaacagggctatttctagctatacattatactgcagatacctcctccgcattttcatccgtagcccatatctgtcgagatgttaactatggctgagctatacgtaatattcacgccaacggcgcttctatattctttatctgcatttatatacatattggacgaggaatatattatggctcttatatatataaagaaacctgaaatattggagttattttattatttcttgtaatagcaacagcttttgtaggatacgttctaccttgaggacaaatatctttctgaggtgctacagtcattacaaatttactatcagcaattccttatataggagacaccttagttcaatgaatctgaggcggcttctcagtcgataaagccactttaacccgatttttcgctttccacttcattcttccctttctaattgccggagcaagca?????????????????????????????????????????????????????????????????????????????????????????????????????????????????????????????????????????????????????????????????????????????????????????????????????????????????????????????
    MVZ236122      gacccacccattactaaaagtaattaataattcttttattgaccttcctgctccatccaacctatcctatttatgaaattttggatccttactaggaatttgccttattacacaaatcctaacagggctatttctggctatacattatactgcagatacctcctccgcattttcatccgtagcccatatctgtcgagatgttaactatggctgagctatacgtaatattcacgccaacggcgcttctatattctttatctgcatttatatacatattggacgaggaatatattatggctcttatatatataaagaaacctgaaatattggagttattttattatttcttgtaatagcaacagcttttgtaggatacgttctaccttgaggacaaatatctttctgaggtgctacagtcattacaaatttactatcagcaattccttatataggagacaccctagttcaatgaatctgaggcggcttctcagtcgataaagccactttaacccgatttttcgctttccacttcattcttccctttctaattgccggagcaagcattgttcatctaatatttcttcatgaaacaggatcaaacaacccaacaggactagaatcaaacccagacaaaatcccatttcacccattcttctcttataaagacctcctaggattcttaattatattattagtattaatatttatttccctgctttcaccaaatcttctaggtgacccagaaaattttacacctgcaaaccccctaattaccccaccacat
    MVZ266829      gacccacccattactaaaagtaattaataattcttttattgaccttcctgctccatccaacctatcctatttatgaaattttggatccttactaggaatttgccttattacacaaatcctaacagggctatttctggctatacattatactgcagatacctcctccgcattttcatccgtagcccatatctgtcgagatgttaactatggctgagctatacgtaatattcacgccaacggcgcttctatattctttatctgcatttatatacatattggacgaggaatatattatggctcttatatatataaagaaacctgaaatattggagttattttattatttcttgtaatagcaacagcttttgtaggatacgttctaccttgaggacaaatatctttctgaggtgctacagttattacaaatttactatcagcaattccttatataggagacaccctagttcaatgaatctgaggcggcttctcagtcgataaagccactttaacccgatttttcgctttccacttcattcttccctttctaattgccggagcaagcattgttcatctaatatttcttcatgaaacaggatcaaacaacccaacaggactagaatcaaacccagacaaaatcccatttcacccattcttctcttataaagacctcctaggattcttaattatattattagtattaatatttatttccctgctttcaccaagtcttctaggtgacccagaaaattttacacctgcaaaccccttaattaccccaccacat
    MVZ266964      gacccacccattactaaaagtaattaataattcttttattgaccttcctgctccatccaacctatcctatttatgaaattttggatccttactaggaatttgccttattacacaaatcctaacagggctatttctggctatacattatactgcagatacctcctccgcattttcatccgtagcccatatctgtcgagatgttaactatggctgagctatacgtaatattcacgccaacggcgcttctatattctttatctgcatttatatacatattggacgaggaatatattatggctcttatatatataaagaaacctgaaatattggagttattttattatttcttgtaatagcaacagcttttgtaggatacgttctaccttgaggacaaatatctttctgaggtgctacagttattacaaatttactatcagcaattccttatataggagacaccctagttcaatgaatctgaggcggcttctcagtcgataaagccactttaacccgatttttcgctttccacttcattcttccctttctaattgccggagcaagcattgttcatctaatatttcttcatgaaacaggatcaaacaacccaacaggactagaatcaaacccagacaaaatcccatttcacccattcttctcttataaagacctcctaggattcttaattatattattagtattaatatttatttccctgctttcaccaaatcttctaggtgacccagaaaattttacacctgcaaaccccttaattaccccaccacat
    MVZ225707      gacccacccattactaaaagtaattaataattcttttattgaccttcctgctccatccaacctatcctatttatgaaattttggatccttactaggaatttgccttattacacaaatcctaacagggctatttctggctatacattatactgcagatacctcctccgcattttcatccgtagcccatatctgtcgagatgttaactatggctgagctatacgtaatattcacgccaacggcgcttctatattctttatctgcatttatatacatattggacgaggaatatattatggctcttatatatataaagaaacctgaaatattggagttattttattatttcttgtaatagcaacagcttttgtaggata?????????????????????????????????????????????????????????????????????????????????????????????????????????????????????????????????????????????????????????????????????????????????????????????????????????????????????????????????????????????????????????????????????????????????????????????????????????????????????????????????????????????????????????????????????????????????????????????????????????????????????????
    MVZ244086      ?????????attactaaaagt?attaataattcttttattgaccttcctgctccatccaacctatcctatttatgaaattttggatccttactaggaatttgcctcattacacaaatcctaacagggctatttctggccatacattatactgcagatacctcctccgcattttcatccgtagcccatatctgtcgagatgttaactatggctgagctatacgtaatattcacgccaacggcgcttctatattctttatctgcatttatatacatattggacgaggaatatattatggctcttatatatataaagaaacctgaaatattggagttattttattatttcttgtaatagcaacagcttttgtaggatacgttctaccttgaggacaaatatctttctgaggtgctacagtcattacaaatttattatcagcaattccttatataggagacaccctagttcaatgaatctgaggcggcttctcagtcgataaagccactttaacccgatttttcgctttccacttcattctaccctttctaattgccggagcaagcattgttcatctaatatttcttcatgaaacaggatcaaacaacccaacaggactagaatcaaacccagacaaaatcccatttcacccattcttctcttataaagacctcctaggcttcttaattatattattagtattaatatttatttccctgctttcaccaaatcttctaggtga?ccagaaaattttacacctgcaaaccccctaattaccccaccacat
    MVZ266995      gacccacccattactaaaagtrattaataattcttttattgaccttcctgctccatccaacctatcctatttatgaaattttggatccttactaggaatttgcctcattacacaaatcctaacagggctatttctggccatacattatactgcagatacctcctccgcattttcatccgtagcccatatctgtcgagatgttaactatggctgagctatacgtaatattcacgccaacggcgcttctatattctttatctgcatttatatacatattggacgaggaatatattatggctcttatatatacaaagaaacctgaaatattggagttattttattatttcttgtaatagcaacagcttttgtaggatacgttctaccttgaggacaaatatctttctgaggtgctacagtcattacaaatttattatcagcaattccttatataggagacaccctagttcaatgaatctgaggcggcttctcagtcgataaagccactttaacccgatttttcgctttccacttcattctaccctttctaattgccggagcaagcattgttcatctaatatttcttcatgaaacaggatcaaacaacccaacaggactagaatcaaacccagacaaaatcccatttcacccattcttctcttataaagacctcctaggcttcttaattatattattagtattaatatttatttccctgctttcaccaaatcttctaggtgacccagaaaattttacacctgcaaaccccctaattaccccaccacat
    MVZ266981      gacccacccattactaaaagtaattaataattcttttattgaccttcctgctccatccaacctatcctatttatgaaattttggatccttactaggaatttgcctcattacacaaatcctaacagggctatttctggccatacattatactgcagatacctcctccgcattttcatccgtagcccatatctgtcgagatgttaactatggctgagctatacgtaatattcacgccaacggcgcttctatattctttatctgcatttatatacatattggacgaggaatatattatggctcttatatatataaagaaacctgaaatattggagttattttattatttcttgtaatagcaacagcttttgtaggatacgttctaccttgaggacaaatatctttctgaggtgctacagtcattacaaatttattatcagcaattccttatataggagacaccctagttcaatgaatctgaggcggcttctcagtcgataaagccactttaacccgatttttcgctttccacttcattctaccctttctaattgccggagcaagcattgttcatctaatatttcttcatgaaacaggatcaaacaacccaacaggactagaatcaaacccagacaaaatcccatttcacccattcttctcttataaagacctcctaggcttcttaattatattattagtattaatatttatttccctgctttcaccaaatcttctaggtgacccagaaaattttacacctgcaaaccccctaattaccccaccacat
    MVZ267004      ??????????????????????????????ttcttttattgaccttcctgctccatccaacctatcctatttatgaaattttggatccttactaggaatttgcctcattacacaaatcctaacagggctatttctggccatacattatactgcagatacctcctccgcattttcatccgtagcccatatctgtcgagatgttaactatggctgaactatacgtaatattcacgccaacggcgcttctatattctttatctgcatttatatacatattggacgaggaatatattatggctcttatatatataaagaaacctgaaatattggagttatttta?tatttcttgtaatagcaacagcttttgtaggatacgttctaccttgaggacaaatatctttctgaggtgctacagtcattacaaatttattatcagcaattccttatataggagacaccctagttcaatgaatctgaggcggcttctcagtcgataaagccactttaacccgatttttcgctttccacttcattctaccctttctaattgccggagcaagcattgttcatctaatatttcttcatgaaacaggatcaaacaacccaacaggactagaatcaaacccagacaaaatcccatttcacccattcttctcttataaagacctcctaggcttcttaattatattattagtattaatatttatttccctgctttcaccaaatcttctaggtgacccagaaaattt??????????????????????????????????
    MVZ236118      ??????????????????????????????????ttta?tgaccttcctgctccatctaacctatcctatttatgaaattttggatccttattaggaatctgccttattacacaaatcctaacagggctatttctggccatacattacactgcagatacctcctctgcattttcatccgtagcccatatctgtcgagatgttaactatggctgagctatacgtaatattcacgccaacggcgcttctatattctttatctgcatttatatacatattggacgaggaatatattatggctcttatatatataaagaaacctgaaatattggagttattttattatttcttgtaatagcaacagcttttgtaggatacgttttaccttgaggacaaatatctttctgaggtgctacagtcattacaaatttactatcagcaattccttatataggagataccctagttcaatgaatctgaggcggcttctcagttgataaagccactttaacccgatttttcgctttccacttcattctaccctttctaattgccggagcaagcattgttcatctaatatttcttcatgaaacaggatcaaacaacccaacaggactagagtcaaacccagacaaaatcccatttcacccattcttctcttataaagacctcctaggcttcttaattatattattagtattaatatttatttccctgctttcaccaaatcttctaggtgacccagaaaa?????????????????????????????????????
    MVZ236149      ??????????????????????????????????tttattgaccttcctgctccatctaacctatcctatttatgaaattttggatccttattaggaatctgccttattacacaaatcctaacagggctatttctggccatacattacactgcagatacctcctctgcattttcatccgtagcccatatctgtcgagatgttaactatggctgagctatacgtaatattcacgccaacggcgcttctatattctttatctgcatttatatacatattggacgaggaatatattatggctcttatatatataaagaaacctgaaatattggagttattttattatttcttgtaatagcaacagcttttgtaggatacgttttaccttgaggacaaatatctttctgaggcgctacagtcattacaaatttactatcagcaattccttatataggagataccctagttcaatgaatctgaggcggcttctcagtcgataaagccactttaacccgatttttcgctttccatttcattctaccctttctaattgccggagcaagcattgttcatctaatatttcttcatgaaacaggatcaaacaacccaacaggactagaatcaaacccagacaaaatcccatttcacccattcttctcttataaagacctcctaggcttcttaattatattattagtattaatatttatttccctgctttcaccaaatcttctgggtgacccagaaa??????????????????????????????????????
    MVZ236114      ??????????????????????????????????tttattgaccttcctgctccatctaacctatcctatttatgaaattttggatccttattaggaatctgccttattacacaaatcctaacagggctatttctggccatacattacactgcagatacctcctctgcattttcatccgtagcccatatctgtcgagatgttaactatggctgagctatacgtaatattcacgccaacggcgcttctatattctttatctgcatttatatacatattggacgaggaatatattatggctcttatatatataaagaaacctgaaatattggagttattttattatttcttgtaatagcaacagcttttgtaggatacgttttaccttgaggacaaatatctttctgaggtgctacagtcattacaaatttactatcagcaattccttatataggagataccctagttcaatgaatctgaggcggcttctcagtcgataaagccactttaacccgatttttcgctttccatttcattctaccctttctaattgccggagcaagcattgttcatctaatatttcttcatgaaacaggatcaaacaacccaacaggactagaatcaaacccagacaaaatcccatttcacccattcttctcttataaagacctcctaggcttcttaattatattattagtattaatatttatttccctgctttcaccaaatcttctaggtgacccagaaaat????????????????????????????????????
    MVZ220496      gacccacccattactaaaagtaattaataattcttttattgaccttcctgctccatctaacctatcctatttatgaaattttggatccttattaggaatctgccttattacacaaatcctaacagggctatttctggccatacattacactgcagatacctcctctgcattttcatccgtagcccatatctgtcgagatgttaactatggctgagctatacgtaatattcacgccaacggcgcttctatattctttatctgcatttatatacatattggacgaggaatatattatggctcttatatatataaagaaacctgaaatattggagttattttattatttcttgtaatagcaacagcttttgtaggatacgttttaccttgaggacaaatatctttctgaggtgctacagtcattacaaatttactatcagcaattccttatataggagataccctagttcaatgaatctgaggcggcttctcagtcgataaagccactttaacccgatttttcgctttccacttcattctaccctttctaattgccggagcaagcattgttcatctaatatttcttcatgaaacaggatcaaacaacccaacaggactagaatcaaacccagacaaaatcccatttcacccattcttctcttataaagacctcctaggcttcttaattatattattagtattaatatttatttccctgctttcaccaaatcttctaggtgacccagaaaattttacacctgcaaaccccctaattaccccaccacat
    MVZ267029      ??????????????????????????????????????????ccttcctgctccatccaacctatcctatttatgaaattttgggtccttattaggaatctgccttattacacaaatcctaacggggctatttctggccatacattacactgcagatacctcctccgcattttcatccgtagcccatatctgtcgagatgttaattatggctgagctatacgtaatattcacgccaacggcgcttctatattctttatctgcatttatatacatattggacgaggaatatattatggctcttatatatataaagaaacctgaaacattggagttattttattatttcttgtaatagcaacagcttttgtaggatacgttctaccttgaggacaaatatctttctgaggtgctacagtcattacaaatttactatcagcaattccttatataggagacaccctagttcaatgaatctgaggcggcttctcagtcgataaagccactttaacccgatttttcgccttccactttattctaccctttctaattgccggagcaagcattgtacatctaatatttcttcatgaaacaggatcaaacaacccaacaggactggaatcaaacccagacaaaatcccattccacccatttttctcttataaagacctcctaggcttcttaattatattattaatattaatatttatttccctgctttcaccaaatcttctaggtgatccagaaaattttac???????????????????????????????
    MVZ267030      ??????????????????????????????????????????ccttcctgctscatccaacctatcctatttatgaaattttggatccttattaggaatctgccttattacacaaatcctaacgggactatttctggccatacattacactgcagatacctcctccgcattttcatccgtagcccatatctgtcgagatgttaattatggctgagctatacgtaatattcacgccaacggcgcttctatattctttatctgcatttatatacatattggacgaggaatatattatggctcttatatatataaagaaacctggaacattggagttattttattatttcttgtaatagcaacagcttttgtaggatacgttttaccttgaggacaaatatctttctgaggtgctacagtcattacaaatttactatcagcaattccttatataggagacaccctagttcaatgaatctgaggcggcttctcagtcgataaagccactttaacccgatttttcgccttccactttattctaccctttctaattgccggagcaagcattgtacatctaatatttcttcatgaaacaggatcaaacaacccaacaggactggaatcaaacccagacaaaatcccattccacccatttttctcttataaagacctcctaggcttcttaattatattattaatattaatatttatttccctgctttcaccaaatcttctrggtgatccagaaaattttac???????????????????????????????
    MVZ267019      gactcacccattactaaaagtaattaataactcttttattgaccttcctgctccatccaacctatcctatttatgaaattttggatccttattaggaatctgccttattacacaaatcctaacgggactatttctggccatacattacactgcagatacctcctccgcattttcatccgtagcccatatctgtcgagatgttaattatggctgagctatacgtaatattcacgccaacggcgcttctatattctttatctgcatttatatacatattggacgaggaatatattatggctcttatatatataaagaaacctggaacattggagttattttattatttcttgtaatagcaacagcttttgtaggatacgttttaccttgaggacaaatatctttctgaggtgctacagtcattacaaatttactatcagcaattccttatataggagacaccctagttcaatgaatctgaggcggcttctcagtcgataaagccactttaacccgatttttcgccttccactttattctaccctttctaattgccggagcaagcattgtacatctaatatttcttcatgaaacaggatcaaacaacccaacaggactggaatcaaacccagacaaaatcccattccacccatttttctcttataaagacctcctaggcttcttaattatattattaatattaatatttatttccctgctttcaccaaatcttctgggtgatccagaaaattttac???????????????????????????????
    MVZ267020      g?ctc?cccatt?ctaaaagtaattaataactcttttattgaccttcctgctccatccaacctatcctatttatgaaattttggatccttattaggaatctgccttattacacaaatcctaacgggactatttctggccatacattacactgcagatacctcctccgcattttcatccgtagcccatatctgtcgagatgttaattatggctgagctatacgtaatattcacgccaacggcgcttctatattctttatctgcatttatatacatattggacgaggaatatattatggctcttatatatataaagaaacctggaacattggagttattttattatttcttgtaatagcaacagcttttgtaggatacgttttaccttgaggacaaatatctttctgaggtgctacagtcattacaaatttactatcagcaattccttatataggagacaccctagttcaatgaatctgaggcggcttctcagtcgataaagccactttaacccgatttttcgccttccactttattctaccctttctaattgccggagcaagcattgtacatctaatatttcttcatgaaacaggatcaaacaacccaacaggactggaatcaaacccagacaaaatcccattccacccatttttctcttataaagacctcctaggcttcttaattatattattaatattaatatttatttccctgctttcaccaaatcttctgggtgatccagaaaattttac???????????????????????????????
    MVZ267022      gactcacccattactaaaagtaattaataactcttttattgaccttcctgctccatccaacctatcctatttatgaaattttggatccttattaggaatctgccttattacacaaatcctaacgggactatttctggccatacattacactgcagatacctcctccgcattttcatccgtagcccatatctgtcgagatgttaattatggctgagctatacgtaatattcacgccaacggcgcttctatattctttatctgcatttatatacatattggacgaggaatatattatggctcttatatatataaagaaacctggaacattggagttattttattatttcttgtaatagcaacagcttttgtaggatacgttttaccttgaggacaaatatctttctgaggtgctacagtcattacaaatttactatcagcaattccttatataggagacaccctagttcaatgaatctgaggcggcttctcagtcgataaagccactttaacccgatttttcgccttccactttattctaccctttctaattgccggagcaagcattgtacatctaatatttcttcatgaaacaggatcaaacaacccaacaggactggaatcaaacccagacaaaatcccattccacccatttttctcttataaagacctcctaggcttcttaattatattattaatattaatatttatttccctgctttcaccaaatcttctgggtgatccagaaaattttacacctgcaaaccccctaattaccccaccacat
    MVZ266987      ????????????????????????????aactcttttattgaccttcctgctccatccaacctatcctatttatgaaattttggatccttattaggaatctgccttattacacaaatcctaacgggactatttctggccatacattacactgcagatacctcctccgcattttcatccgtagcccatatctgtcgagatgttaattatggctgagctatacgtaatattcacgccaacggcgcttctatattctttatctgcatttatatacatattggacgaggaatatattatggctcttatatatataaagaaacctggaacattggagttattttattatttcttgtaatagcaacagcttttgtaggatacgttttaccttgaggacaaatatctttctgaggtgctacagtcattacaaatttactatcagcaattccttatataggagacaccctagttcaatgaatctgaggcggcttctcagtcgataaagccactttaacccgatttttcgccttccactttattctaccctttctaattgccggagcaagcattgtacatctaatatttcttcatgaaacaggatcaaacaacccaacaggactggaatcaaacccagacaaaatcccattccacccatttttctcttataaagacctcctaggcttcttaattatattattaatattaatatttatttccctgctttcaccaaatcttctgggtgatccagaaaattttacacctgcaaaccccctaattaccccaccacat
    MVZ267026      gactcacccattactaaaagtaattaataactcttttattgaccttcctgctccatccaacctatcctatttatgaaattttggatccttattaggaatctgccttattacacaaatcctaacgggactatttctggccatacattacactgcagatacctcctccgcattttcatccgtagcccatatctgtcgagatgttaattatggctgagctatacgtaatattcacgccaacggcgcttctatattctttatctgcatttatatacatattggacgaggaatatactatggctcttatatatataaagaaacctggaacattggagttattttattatttcttgtaatagcaacagcttttgtaggatacgttttaccttgaggacaaatatctttctgaggtgctacagtcattacaaatttactatcagcaattccttatataggagacaccctagttcaatgaatctgaggcggcttctcagtcgataaagccactttaacccgatttttcgccttccactttattctaccctttctaattgccggagcaagcattgtacatctaatatttcttcatgaaacaggatcaaacaatccaacaggactggaatcaaacccagacaaaatcccattccacccatttttctcttataaagacctcctaggcttcttaattatattattaatattaatatttatttccctgctttcaccaaatcttctaggtgatccagaaaattttacacctgcaaaccccctaattaccccaccacat
    MVZ267018      ???????????????????????????????????ttattgaccttcctgctccatccaacctatcctatttatgaaattttggatccttattaggaatctgccttattacacaaatcctaacgggactatttctggccatacattacactgcagatacctcctccgcattttcatccgtagcccatatctgtcgagatgttaattatggctgagctatacgtaatattcacgccaacggcgcttctatattctttatttgcatttatatacatattggacgaggaatatattatggctcttatatatataaagaaacctggaacattggagttattttattatttcttgtaataacaacagcttttgtaggatacgttttaccttgaggacaaatatctttctgaggtgctacagtcattacaaatttactatcagcaattccttatataggagacaccctagttcaatgaatctgagggggcttctcagtcgataaagccactttaacccgatttttcgccttccactttattctaccctttctaattgccggagcaagcattgtacatctaatatttcttcatgaaacaggatcaaacaacccaacaggactggaatcaaacccagacaaaatcccattccacccatttttctcttataaagacctcctaggcttcttaattatattattaatattaatatttatttccctgctttcaccaaatcttctgggtgatccagaaaattttac???????????????????????????????
    MVZ272607      ??????cccattactaaaagtaattaataattcttttattgaccttcctgctccatccaacctatcctatttatgaaattttggatccttattaggaatctgccttattacacaaatcctaacaggactatttctagcaatacattacactgcagatacctcctccgcattttcatccgtagcccatatctgtcgagatgttaattatggctgagctatacgtaatattcacgccaacggcgcttctatattctttatctgcatttatatacatattggacgaggaatatattatggctcttatatatataaagaaacctgaaatatcggagttattttattatttcttgtaatagcaacagcttttgtaggatatgttttaccatggggacaaatatctttctgaggtgccacagttattacaaatttactgtcagcaattccttatataggagacaccctagttcaatgaatctgaggcggcttctcagttgataaagccactttaacccgatttttcgctttccactttattctgccctttctaattgccggagcaagcattgttcatctaatatttcttcatgaaacaggatcaaacaacccaacaggactagaatcaaacccagacaaaatcccattccacccatttttctcttataaagatctcctaggcttcttaattacattattagtattaatatttatttccctactttcaccaaatcttctaggtgatccagaaaattttacacctgcaaaccccctaactaccccaccacat
    MVZ222760      ??????????ttactaaaagtaattaataattcttttattgaccttcctgctccatccaacctatcctatttatgaaattttggatccttattaggaatctgccttattacacaaatcctaacaggactatttctagcaatacattacactgcagatacctcctccgcattttcatccgtagcccatatctgtcgagatgttaattatggctgagctatacgtaatattca?gccaacggcgcttctatattctttatctgcatttatatacatattggacgaggaatatattatggctcttatatatataaagaaacctgaaatatcggagttattttattatttcttgtaatagcaacagcttttgtaggatatgttttaccatggggacaaatatctttctgaggtgccacagttattacaaacttactatcagcaattccttatataggagacaccctagttcaatgaatctgaggcggcttctcagttgataaagccactttaacccgattttt?gcctttcackkkattctgccctttctaattgccggagcaagcattgttcatctaatatttcttcatgaaacaggatcaaacaacccaacaggactagaatcaaacccagawamaatcccattccacccayttytctcttataaagacctcctaggcttcttaattacmttattagtatt??tatttatttccctactttcaccaaatcttctaggtgacccabaaaattttacacctgcaaaccccctaactac??????????
    SSS32316       ????caccctctcctaaaagtgattaataattcttttattgaccttcctgccccatccaacctatcttatttatgaaattttggatccttattaggaatctgccttattacacaaattctaacaggactatttttagctatacattatactgcagatacctcctccgcattctcatctgtagcccatatctgtcgagatgttaattatggctgagctatacgtaatattcatgccaacggcgcctccatattctttatctgcatctatatacatattggacgaggaatatattatggctcttatatatataaagaaacctgaaatattggagttatcctactatttcttgtaatagcaacagcttttgtaggatatgtattaccctgaggacaaatatctttctgaggtgccaccgtaattacaaatttactatcagctattccttatataggagacaccctagttcaatgaatctgagggggcttctcagtagataaagccactttaacccgattttttgccttccactttattttacccttcctaattgctggagcaagcattgttcacctaatatttctccatgaaacaggatcaaacaacccaacaggactagaatcaagcccagataaaatcccattccacccatttttctcctacaaagatcttttaggcttcttaattatactattaacattaatatttatttccctactttcaccaaatcttctcggcgacccagaaaactttacacctgcaaatcccctagttactccaccacat
    MVZ237261      aactcaccctctactaaaagtgattaataattcttttattgaccttcctgctccctccaacctatcctatttatgaaattttggatccttattaggaatctgccttattacacaaattctaacaggattatttttagctatacattatactgcagatacctcctccgcattctcatctgtagcccatatctgtcgagatgttaattatggctgagctatacgcaacattcatgccaacggcgcctccatattctttatctgcatctatatacatattggacgagggatatattatggctcttatatatataaagaaacctgaaatattggggttatcctattatttcttgtaatagcaacagcttttgtaggatatgtcttaccctggggacaaatatctttctgaggtgccaccgttattacaaatttactatcagctattccttacataggagacaccctagttcaatgaatctgagggggcttctcagtagataaagccactttaacccgattttttgccttccactttattttacccttcctaattgctggagcaagcattgttcacctaatatttctccatgaaacaggatcaaacaacccaacaggactagaatcaagcccagataaaatcccattccacccctttttctcctacaaagatcttttaggcttcttaattatactattaacattaatatttatttccctactttcaccaaatcttctcggtgatccagaaaactttacacctgcaaatcccctagttaccccaccacat
    MVZ237247      aactcaccctctactaaaagtaattaataattcttttattgaccttcctgctccatccaacctatcctatttatgaaattttggatccttattaggaatctgccttattacacaaattctaacaggattatttttagctatacattatactgcagatacctcctccgcattctcatctgtagcccatatctgtcgagatgttaattatggctgagctatacgcaacattcatgccaacggcgcctccatattctttatctgcatctatatacatattggacgagggatatattatggctcttatatatataaagaaacctgaaatattggagttatcctattatttcttgtaatagcaacagcttttgtaggatatgtcttaccctgaggacaaatatctttctgaggtgccaccgttattacaaatttactatcagctattccttacataggagacaccctagttcaatgaatctgagggggcttctcagtagataaagccactttaacccgattttttgccttccactttattttacccttcctaattgctggagcaagcattgttcacctaatatttctccatgaaacaggatcaaacaacccaacaggactagaatcaagcccagataaaatcccattccacccctttttttcctacaaagatcttttaggcttcttaattatattattaacattaatatttatttccctactttcaccaaatcttctcggtgacccagaaaactttacacctgcaaatcccctagttaccccaccacat
    MVZ225996      aactcaccctctactaaaagtgattaataattcttttattgaccttcctgctccatccaacctatcttatttatgaaattttgggtccttattgggaatctgccttattacacaaattctaacaggactatttttagctatacattatactgcagatacctcctccgcattctcatctgtagctcatatttgtcgagatgttaattatggctgagctatacgcaatattcatgccaacggcgcctccatattctttatctgcatctatatacatattggacgaggaatatattatggctcttatatatataaagaaacctgaaatattggagttatcctattatttcttgtaatggcaacagcttttgtgggatatgtcttaccctgaggacaaatatctttctgaggtgccaccgttattacaaatttactatcagctattccttatataggagacaccctagttcaatgaatctgagggggcttctcagtagataaagccactttaacccgattttttgccttccactttattttacccttcctaattgctggagcaagcattgttcacctaatatttctccatgaaacaggatcaaacaacccaacaggactagaatcaagcccagataaaatcccattccacccatttttctcctacaaagatcttctaggcttcttaattatattattaatattaatatttatttccctactttcaccaaatcttctcggtgacccagaaaactttacacctgcaaatcccctagttactccaccacat
    MVZ154037      ??ctcaccctctactaaaagtgattaataattcttttattgaccttcctgccccatccaacctakcttatttatgaaattttggatccttrttaggrrtctgccttattacacaagttctaacaggattatttttagctatacattacactgcagatacctcctccgcattctcatctgtagcccatatctgtcgagatgttaattatggctgagctatacgtaatattcatgccaacggcgcctccatmttctttatctgcatctatatacatattggacgaggaatatattatggctcttatatatataaagaaacctgaaatattggagttatcctattatttcttgtaatagcaacagcttttgtaggatatgttttaccctgaggacaaatatctttyt?aggtgccaccgttattacaaayytactatca?ctkttccttatataggagataccctrgttcaatgaatctgag??ggcttctcagtagataaagccactttaacccgattttttgccttccactttattttacccttcttaattgcgggagcaagcattgttcacctaatatttctccatgaaacaggatcaaacaacccaacaggactagaatcaagcccagataaaatcccattccaccsattttkctcctataaagatcttttaggc?tc?taattatattattaacattaatatttatttccctactttcaccaaatcttctgggcgacccagaaaactttacacctgcaaa?ccccta???????????????
    MVZ266950      aactcaccctctattaaaagtgattaataattcttttattgaccttcctgctccatccaacctatcttatttatgaaattttggatccttattaggaatctgcctcattacacaaattctaacaggattatttttagccatgcattacactgcagatacctcctccgcattctcatctgtagcccatatctgtcgagatgttaactatggctgagctatacgtaatattcatgccaacggcgcctccatattctttatctgcatctatatacatattggacgaggaatatattatggctcttatatatataaagaaacctgaaatattggagttatcctattatttcttgtaatggcaacagcttttgtaggatatgttttaccctgaggacaaatatctttctgaggtgccaccgttattacaaatctactatcagctattccttatataggagataccctagttcaatgaatctgagggggcttctcagtagataaagccactttaacccgattttttgccttccactttattttacccttcctgattgctggagcaagcattgttcacctaatatttctccatgaaacaggatcaaacaacccaacaggactagaatcaagcccagataaaatcccattccacccatttttctcctacaaagatcttttaggcttcttaatcatattattaacattaatatttatttccctactttcaccaaatcttctaggggacccagaaaactttacacctgcaaatcccctagttactccaccacat
    MVZ266946      aactcaccctctactaaaagtgattaataattcttttattgaccttcctgctccatccaacctgtcttatttatgaaattttggatccttattaggaatttgccttattacacaaattctaacaggattatttttagccatgcattacactgcagatacctcctccgcattctcatctgtagcccatatctgtcgagacgttaattatggctgagctatacgtaatattcatgccaacggcgcctccatattctttatctgcatctatatacatattggacgaggaatatactatggctcctatatatataaagaaacctgaaatattggggttattctattatttcttgtaatggcaacagcttttgtaggatatgttttaccctgaggacaaatatctttctgaggtgccaccgttattacaaatctactatcagctatcccttatataggagacaccctagttcaatgaatctgagggggcttctcagtagataaggccactttaacccgattttttgccttccactttattttacccttcctaatcgctggagcaagcattgttcacctaatatttctccatgaaacaggatcaaacaacccaacaggactagaatcaagcccagataagattccattccacccatttttctcctacaaagatctcttaggctttttaattatattattaacattaatatttatttccctactttcaccaaatcttctgggtgacccagaaaactttacacctgcaaatcccctagttactccaccacat
    MVZ266949      ??????????????????????????????ttcttttattgaccttcctgctccatccaacttgtcttatttatgaaattttggatccttattaggaatctgccttattacacaaattctaacaggattatttttagccatgcattacactgcagatacctcctccgcattctcatctgtagcccatatctgtcgagatgttaactatggctgagctatacgtaatattcatgccaacggcgcctccatattctttatctgcatctatatacatattggacgaggaatatactatggctcttatatatataaagaaacctgaaatattggggttatcctattatttcttgtaatggcaacagcttttgtaggatatgttttaccctgaggacaaatatctttctgaggtgccaccgtcattacaaatctactatcagctattccttatataggagacaccctagttcaatgaatctgagggggcttctcagtagataaagccactttaacccgattttttgccttccactttattttacccttcctaattgctggagcaagcattgttcacctaatatttctccatgaaacaggatcaaacaacccaacaggactagaatcaagcccagataaaatcccattccacccatttttctcctacaaagatcttttaggcttcttaattatattattaacattaatatttatttccctactttcaccaaatcttctgggtgacccagaaaactttaca??????????????????????????????
    MVZ266895      ??????????????????????????????ttcttttattgaccttcctgctccatccaacctatcctatttatgaaattttgggtccctattaggaatctgccttattacacaaattctaacaggattatttttagccatgcattacactgcagatacctcctccgcattctcatctgtagcccacatctgtcgagatgttaattatggctgagccatacgcaatattcatgccaacggcgcctctatattctttatctgcatctatatacatatcggacgaggaatatattatggctcttatatatataaagaaacctgaaatattggagttattctattatttcttgtaatagcaacagcttttgtaggatatgttttaccctgaggacaaatatctttctgaggtgccaccgttattacaaatctactatcagctattccttatataggagacaccctagttcaatgaatctgaggaggcttctcagtagataaagctactttaacccgattttttgccttccattttattttacccttcctaattgctggagcaagcattgttcacctaatatttcttcatgaaacgggatcaaacaacccaacaggactagaatcaagcccagataaaatcccattccacccatttttctcctacaaagatcttttaggcttcttaattatattattaacattaatatttatttccctactttcaccaaatcttctaggcgacccagaaaattttacacctgcaaatcccctagttactccaccacat
    MVZ272646      ???????????????????????????????????tcattgacttacctgccccatccaacctatcttatttatgaaattttggatccttattaggaatctgccttattacacaaatyctaacaggattatttttagccatgcattacactgcagatacctcctccgcattctcatctgtagcccacatctgtcgagatgttaattatggttgaactatgcgtaatattcatgctaacggcgcctctatattctttatctgcatctacatacatattggacgaggaatatattatggctcttatatatataaagaaacctgaaacattggggttattctcttatttcttgtaatagcaacagcttttgtaggatatgttttaccctgaggacaaatatctttctgaggtgctaccgttattacaaacttactatcagctatcccttacataggagacaccctagttcaatgaatctgagggggcttctcagtagacaaagccactttaacccgattctttgccttccactttattttacccttcctaattgcaggggcaagcattgttcacctaatatttcttcatgaaacaggatcaaacaacccaacaggattagaatcaagcccagataaaatcccattccacccatttttctcttacaaagatcttttaggctttttaattatattattaacattaatatttatttccctgctttcaccaaatcttctggg?gacccagaaaactttacacctgca?atcccctagttactccaccacat
    SSS32305       aactcaccctctactaaaagtaattaataattcttttattgacctacctgccccatccaacctatcttatttatgaaattttggatccttattaggaatctgccttattacacaaatcctaacagggttatttttagccatacattatactgcagatacctcctccgcattctcatctgtagcccatatctgtcgagatgttaattatggctgagctatgcgtaatattcatgccaacggcgcctctatattttttatctgcatctacatacatattggacgaggaatatattatggctcttatatatataaagaaacctgaaacatcggggttattctcttatttcttgtaatagcaacagcttttgtaggatatgttttaccc???????????????????????????????????????????????????????????????????????????????????????????????????????????????????????????????????????????????????????????????????????????????????????????????????????????????????????????????????????????????????????????????????????????????????????????????????????????????????????????????????????????????????????????????????????????????????????????????????????????????
    SSS32306       aactcaccctctactaaaagtaattaataactcttttattgacctacctgccccatccaacctatcttatttatgaaattttggatccttattaggaatctgccttattacacaaattctaacaggattatttttagccatacattacactgcagatacctcctccgcattctcatctgtagcccatatctgtcgagatgttaactatggctgagctatgcgtaatattcatgctaacggcgcctctatattctttatctgcatctacatacacattggacgaggaatatattatggctcttatatatataaagaaacctgaaatattggggttattctcttatttcttgtaatagcaacagcttttgtgggatatgttttaccctgaggacaaatatctttctgaggtgctactgttattacaaatctactatcagctattccttatataggagacaccctagttcaatgaatctgggggggcttctcagtagataaagctactttaacccgattctttgccttccactttattttacccttcctaattgcaggggcaagcattgtccacctaatatttctccatgaaacaggatcaaacaacccaacaggactagaatcaagcccagataaaatcccattccacccattcttctcctacaaagattttttaggctttct???????????????????????????????????????????????????????????????????????????????????????????????????????
    MVZ266986      aaatcaccctctactaaaagtaattaataattcttttattgacctacccgctccatccaacctgtcttatttgtgaaattttggatccttattaggaatctgccttattacacaaattctaacaggattatttttagccatgcattacactgcagatacctcctccgcattctcatctgtagcccatatctgtcgagatgttaattatggctgagctatacgtaatattcatgccaacggcgcctctatattttttatctgcatctatatacacattggacgaggaatatattatggctcttatatatataaagaaacctgaaatattggggttattctcttatttcttgtaatagctacagcttttgtagggtatgttttaccctgaggacagatatctttctgaggtgccaccgtcatcacaaatttactatcagctattccttatataggagacaccctagtccaatgaatctgagggggcttctcagtagataaagccactttaacccgattctttgccttccactttattttacccttcctaattgctggggcaagcattgttcacctaatatttcttcatgaaacaggatcaaacaacccaacaggactagaatcaagcccagataaaatcccattccacccatttttttcctacaaagatcttttaggcttcttaattatattattaacattaatatttatttccctgctttcaccaaatcttctgggggacccagaaaactttacacctgcaaatcccctagttactccaccacat
    MVZ266996      ?????????????????????????????????????attgacctacccgctccatccaacctgtcttatttgtgaaattttggatccttattaggaatctgccttattacacaaattctaacaggattatttttagccatgcattacactgcagatacctcctccgcattctcatctgtagcccatatctgtcgagatgttaattatggctgagctatacgtaatattcatgccaacggcgcctctatattttttatctgcatctatatacacattggacgaggaatatattatggctcttatatatataaagaaacctgaaatattgggg?tattctcttatttcttgtaatagctacag??????????????????????????????????????????????????????????????????????????????????????????????????????????????????????????????????????????????????????????????????????????????????????????????????????????????????????????????????????????????????????????????????????????????????????????????????????????????????????????????????????????????????????????????????????????????????????????????????????????????????????????????????????
    MVZ266997      ?aatcaccctctactaaaagtaattaataattcttttattgacctacccgctccatccaacctgtcttatttgtgaaattttggatccttattaggaatctgccttattacacaaattctaacaggattatttttagccatgcattacactgcagatacctcctccgcattctcatctgtagcccatatctgtcgagatgttaattatggctgagctatacgtaatattcatgccaacggcgcctctatattttttatctgcatctatatacacattggacgaggaatatattatggctcttatatatataaagaaacctgaaatattggggttattctcttatttcttgtaatagctacagcttttgtagggtatgttttaccctgaggacagatatctttctgaggtgccaccgtcatcacaaatttactatcagctattccttatataggagacaccctagtccaatgaatctgagggggcttctcagtagataaagccactttaacccgattctttgccttccactttattttacccttcctaattgctggggcaagcattgttcacctaatatttcttcatgaaacaggatcaaacaacccgacaggactagaatcaagcccagataaaatcccattccacccatttttttcctacaaagatcttttaggcttcttaattatattattaacattaatatttatttccctgctttcaccaaatcttctgggggacccagaaaactttacacctgcaaatcccctagttactccaccacat
    MVZ267040      ??????ccctctrctaaaagtaattaayaattcttttattgacctacccgctccatccaacctgtcttatttgtgaaattttggatccttattaggaatctgccttattacacaaattctaacaggattatttttagccatgcattacactgcagatacctcctccgcattctcatctgtagcccatatctgtcgagatgttaattatggctgagctatacgtaatattcatgccaacggcgcctctatattttttatctgcatctatatacacattggacgaggaatatattatggctcttatatatataaagaaacctgaaatattggggttattctcttatttcttgtaatagctac?gcttt??????????????????????????????????????????????????????????????????????????????????????????????????????????????????????????????????????????????????????????????????????????????????????????????????????????????????????????????????????????????????????????????????????????????????????????????????????????????????????????????????????????????????????????????????????????????????????????????????????????????????????????????????
    MVZ267031      ?aatcaccctctactaaaagtaattaataattcttttattgacctacccgctccatccaacctgtcttatttgtgaaattttggatccttattaggaatctgccttattacacaaattctaacaggattatttttagccatgcattacactgcagatacctcctccgcattctcatctgtagcccatatctgtcgagatgttaattatggctgagctatacgtaatattcatgccaacggcgcctctatattttttatctgcatctatatacacattggacgaggaatatattatggctcttatatatataaagaaacctgaaatattggggttattctcttatttcttgtaatagctacagcttttgtagggtatgttttaccctgaggacagatatctttctgaggtgccaccgtcatcacaaatttactatcagctattccttatataggagacaccctagtccaatgaatctgagggggcttctcagtagataaagccactttaacccgattctttgccttccactttattttacccttcctaattgctggggcaagcattgttcacctaatatttcttcatgaaacaggatcaaacaacccaacaggactagaatcaagcccagataaaatcccattccacccatttttttcctacaaagatcttttaggcttcttaattatattattaacattaatatttatttccctgctttcaccaaatcttctgggggacccagaaaacttta??cctgcaaatcccc?agttactcc?cc?cat
    MVZ266962      aaatcaccctctactaaaagtaattaataattcttttattgacctacccgctccatccaacctgtcttatttgtgaaattttggatccttattaggaatctgccttattacacaaattctaacaggattatttttagccatgcattacactgcagatacctcctccgcattctcatctgtagcccatatctgtcgagatgttaattatggctgagctatacgtaatattcatgccaacggcgcctctatattttttatctgcatctatatacacattggacgaggaatatattatggctcttatatatataaagaaacctgaaatattggggttattctcttatttcttgtaatagctacagcttttgtagggtatgttttaccctgaggacagatatctttctgaggtgccaccgtcatcacaaatttactatcagctattccttatataggagacaccctagtccaatgaatctgagggggcttctcagtagataaagccactttaacccgattctttgccttccactttattttacccttcctaattgctggggcaagcattgttcacctaatatttcttcatgaaacaggatcaaacaacccaacaggactagaatcaagcccagataaaatcccattccacccatttttttcctacaaagatcttttaggcttcttaattatattattaacattaatatttatttccctgctttcaccaaatcttctgggggacccagaaaactttacacctgcaaatcccctagttactccaccacat
    MVZ267009      ??????????????????agtaattaataattcttttattgacctacccgctccatccaacctgtcttatttgtgaaattttggatccttattaggaatctgccttattacacaaattctaacaggattatttttagccatgcattacactgcagatacctcctccgcattctcatctgtagcccatatctgtcgagatgttaattatggctgagctatacgtaatattcatgccaacggcgcctctatattttttatctgcatctatatacacattggacgaggaatatattatggctcttatatatataaagaaacctgaaatattggggttattctcttatttcttgtaatagctacagcttttgtaggatatgttttaccctgaggacagatatctttctgaggtgccaccgtcatcacaaatttactatcagctattccttatataggagacaccctagtccaatgaatctgagggggcttctcagtagataaagccactttaacccgattctttgccttccactttattttacccttcctaattgctggggcaagcattgttcacctaatatttcttcatgaaacaggatcaaacaacccaacaggactagaatcaagcccagataaaatcccattccacccatttttttcctacaaagatcttttaggcttcttaattatattattaacattaatatttatttccctgctttcaccaaatcttctgggggacccagaaaactttacacctgcaaatcccc?????????????????
    ELJ2209        ???????????????????????????????????????tgaccttcctgctccatccaacctatct?atttatgaaattttgggtccctattaggaatctgccttattacacaaattctaacaggactatttttagccatgcattatactgcagatacctcctccgcattctcatctgtag?ccatatctgtcgagatgttaattatggctgagccatacgcaatattcatgccaacggcgcctctatattttttatctgcatctatatacatattggacgaggaatatattatggctcttatatatataaagaaacctgaaatattggagttattctattatttcttgtgatagcaacagcttttgtaggatatgttttaccctggggacaaatatctttctgaggtgccaccgttattacaaatttactatcagctattccttatataggagacaccctagttcaatgaatctgaggaggcttctcagtagataaagctactttaacccgattttttgccttccattttatcttacccttcctaattgctggagcaagcattgtccacctaatatttctccatgaaacgggatcaaacaacccaacaggactagaatcaagcccagataaaatcccattccacccatttttctcctacaaagatcttttaggtttcttaattatattattaacattaatatttatttccctactttcaccaaatcttctaggcgacccagaaaactttacacctgcaaatcccctagttactccaccacat
    MVZ266960      ????????????????????????????????????????gaccttcctgctccatccaacctatcttatttatgaaattttggatccttattaggaatctgccttattacacaaattctaacaggattatttttagccatacattacactgcagatacctcatccgcattctcatctgtagcccatatctgtcgagatgttaattatggctgagcta?acgtaatattcatgccaacggcgcctccatattctttatctgcatctatatacatattggacgaggaatatattatggctcttatatatataaagaagcctgaaatattggagttatcctattatttcttgtaatagcaacagcttttgtaggatatgttttaccctgagggcaaatatctttctgaggtgccaccgttattacaaatttactatcagctattccttatataggagacaccctagttcaatgaatctgaggtggcttttcagtagataaagccaccttaacccgattttttgccttccactttattttacccttcctaattgctggagcaagcattgttcacctaatatttctacatgaaacaggatcaaacaacccaacaggactagaatcaaacccagataaaatcccattccacccatttttctcctacaaaga?cttttaggcttcttaattatattattaacattaatatttatttccc?actttcaccaaatcttctgggcgac?????????????????????????????????????????????
  ;
END;
