# Supplementary material for: Slender salamanders (genus Batrachoseps) reveal Southern California to be a center for the diversification, persistence, and introduction of salamander lineages
Source: PeerJ. 2020 Aug 14;8:e9599. doi: 10.7717/peerj.9599 (PMC7430267; doi:10.7717/peerj.9599)
Supplement: Supplemental Information 8 — This includes the GenBank numbers for new submissions for which data aren’t yet publicly available. [file peerj-08-9599-s008.txt]

Jockusch et al. Phylogeography of Batrachoseps major
GenBank accession numbers for comparative phylogeography samples
(www.ncbi.nlm.nih.gov/GenBank)
Ensatina eschscholtzii klauberi dataset:
KC209980
KC209981
KC209982
KC209983
KC209984
KC209985
KC209986
KC209987
KC209988
KC209989
KC209990
KC209991
KC209992
KC209993
KC209994
KC209995
KC209996
KC209997
KC209998
KC209999
KC210000
KC210001
KC210002
KC210003
KC210004
KC210005
KC210006
KC210007
KC210008
KC210009
KC210010
KC210011
KC210012
KC210013
KC210014
KC210015
KC210016
KC210017
KC210018
KC210019
KC210020
KC210021
KC210022
KC210023
KC210024
KC210025
KC210026
KC210027
KC210028
KC210029
KC210030
KC210031
KC210032
KC210033
KC210034
KC210035
KC210036
KC210037
KC210038
KC210039
KC210040
KC210041
KC210042
KC210043
KC210044

Ensatina eschscholtzii escholtzii dataset
FJ151840
FJ151842
FJ151845
FJ151860
FJ151862
FJ151876
FJ151877
FJ151878
FJ151880
FJ151882
FJ151884
FJ151887
FJ151891
FJ151892
FJ151897
FJ151900
FJ151904
FJ151921
FJ151922
FJ151930
FJ151933
FJ151941
FJ151947
FJ151949
FJ151951
FJ151952
FJ151953
FJ151954
FJ151955
FJ151956
FJ151957
FJ151958
FJ151959
FJ151960
FJ151961
FJ151962
FJ151963
L75798
L75799
L75800
L75818

Aneides lugubris:
AY274667
AY274668
AY274669
AY274670
AY274671
AY274672
AY274673
AY274674
AY274675
AY274676
AY274677
AY274678
AY274679
AY274680
AY274681
AY274682
AY274683
AY274684
AY274685
AY274686
AY274687
AY274688
AY274689
AY274690
AY274691
AY274692
AY274693
AY274694
AY274695
AY274696
AY274697
AY274698
AY274699
AY274700
AY274701
AY274702
AY274703
AY274704
AY274705
AY274706
AY274707
AY274708
AY274709
AY274710
AY274711
AY274712
AY274713
AY691758
KF781780
KF781781
KF781782
KF781783
KF781784
KF781785
KF781786
KF781787
KF781788
KF781789
KF781790
KF781791
KF781792
KF781793
KF781794
KF781795
KF781796
KF781797
KF781798
KF781799
KF781800
KT894000
KT894001
KT894002
KT894003
KT894004
KT894005
L75820
U89629

Taricha torosa & relatives:
DQ196241
DQ196242
DQ196243
DQ196244
DQ196245
DQ196246
DQ196247
DQ196248
DQ196249
DQ196250
DQ196251
DQ196252
DQ196253
DQ196254
DQ196255
DQ196256
DQ196257
DQ196258
DQ196259
DQ196260
DQ196261
DQ196262
DQ196263
DQ196264
DQ196265
DQ196266
DQ196267
DQ196268
DQ196269
DQ196270
DQ196271
DQ196272
DQ196273
DQ196274
DQ196275
DQ196276
DQ196277
DQ196278
DQ196279
DQ196280
DQ196281
DQ196282
DQ196283
DQ196284
DQ196285
DQ196286
DQ196287
DQ196288
DQ196289
DQ196290
DQ196291
DQ196292
DQ196293
DQ196294
DQ196295
DQ196296
DQ196297
DQ196298
DQ196299
DQ196300

Batrachoseps major
New submission (not released)
BankIt2287512:
MN736845 - MN736898

Previously submitted; publicly available:
JQ250327.1
JQ250315.1
JQ250314.1
JQ250313.1
JQ250309.1
JQ250302.1
JQ250263.1
JQ250245.1
JQ250239.1
JQ250237.1
JQ250226.1
JQ250223.1
JQ250220.1
JQ250219.1
JQ250218.1
JQ250217.1
JQ250216.1
JQ250215.1
JQ250214.1
JQ250213.1
JQ250212.1
JQ250211.1
JQ250210.1
JQ250209.1
JQ250208.1
JQ250207.1
JQ250206.1
JQ250205.1
JQ250204.1
JQ250203.1
JQ250202.1
JQ250201.1
JQ250200.1
JQ250199.1
JQ250198.1
JQ250197.1
JQ250196.1
JQ250195.1
KM203083.1
KM203081.1
KM203050.1

Batrachoseps nigriventris
new submission (not released)
BankIt2287574:
MN736899 - MN736949

Previously submitted; publicly available:
JQ035788.1
JQ035787.1
JQ035786.1
JQ035763.1
JQ035758.1
JQ035754.1
JQ035748.1
JQ035744.1
JQ035741.1
JQ035740.1
JQ035736.1
JQ035729.1
KM203067.1
